# Supplementary material for: Amino acids and proteomic acclimation of Staphylococcus aureus when incubated in a defined minimal medium supplemented with 5% sodium chloride
Source: Microbiologyopen. 2019 Feb 9;8(6):e00772. doi: 10.1002/mbo3.772 (PMC6562129; doi:10.1002/mbo3.772)
Supplement: Supplementary file 1 [file MBO3-8-e00772-s001.xlsx]

## Sheet: altered peptides
Match #	t-test p	Regulation	Accession	ID	Sequence	MASCOT	Profiles	Mass (Da)	Time (min)	Time stdev (min)	Av. Diff. (2Log)	Av. Ratio (Lin)	Compound	m/z	z	Δ m/z [ppm]	MH+ (Da)	Mass stdev (Da)	Mousa_Intra_Control1a Intensity (Control)	Mousa_Intra_Control2 Intensity (Control)	Mousa_Intra_Control3 Intensity (Control)	Mousa_Intra_Control4 Intensity (Control)	Mousa_Intra_Salt2 Intensity (Salt)	Mousa_Intra_Salt2a Intensity (Salt)	Mousa_Intra_Salt3 Intensity(Salt)	Mousa_Intra_Salt4 Intensity (Salt)
2477	<.001	Down-regulated	ISAA_STAAC	Immunodominant staphylococcal antigen A precursor	R.LSNGNTAGATGSSAAQIMAQR.T	98.88	8	2005.82	51.3834	1.04596	4.32593	15.2157	509	669.655	2	-499.81	2006.82	0.0676986	15.9421	15.4113	15.3436	15.3339	12.4008	12.2039	9.46296	10.6595
2385	<.001	Down-regulated	ISAB_STAAB	Immunodominant staphylococcal antigen B precursor	K.GNEASQLQFVVK.N	55.99	8	2005.82	48.3182	1.08452	3.46034	10.9814	692	660.295	2	-85.6	2006.82	0.0722682	13.8039	13.3864	13.3965	13.4163	10.3581	10.0525	9.81293	9.93837
2973	<.001	Down-regulated	RL1_STAAB	50S ribosomal protein L1	K.KVSISTTMGAGVAVDQASLNTQA.	43.3	7	2503.07	75.5549	0.541017	1.63809	3.0915	838	835.424	3	-311.52	2504.07	0.0799972	13.1522	13.2453	13.0745	12.9328		11.4447	11.7201	11.2246
2308	<.001	Down-regulated	RL30_STAS1	50S ribosomal protein L30	K.TNSSVVVEDNPAIR.G	72.6	8	2004.84	45.4017	1.23017	4.02447	15.8274	327	750.889	2	-11.65	2005.85	0.0704283	15.3754	15.1985	15.202	14.878	10.8419	11.6373	11.3791	10.6977
2479	<.001	Down-regulated	RS7_STAAB	30S ribosomal protein S7	R.WLVNYAR.L	30.08	8	920.414	42.8687	1.21765	2.82369	7.13634	667	461.2	2	-109.43	921.421	0.0300449	13.8487	12.8467	13.516	13.7034	11.0964	10.4345	10.807	10.282
57	<.001	Up-regulated	SYG_STAAC	Glycyl-tRNA synthetase	K.IFEQLSSK.F	39.9	8	901.481	41.6426	0.726048	-0.167457	0.890303	217	476.254	2	-14.41	902.488	0.0439741	15.2287	15.1936	15.1626	15.2701	15.3147	15.3652	15.4369	15.4081
1744	<.001	Down-regulated	KPYK_STAAC	Pyruvate kinase	K.ALGLITEENGITSPSAIVGLEK.G	47.07	8	1610.72	87.8158	0.709399	0.711217	1.63674	1365	738.005	2	-93.07	1611.73	0.0851868	14.4625	14.6932	14.5907	14.5275	13.9308	13.8486	13.7095	13.9401
1325	<.001	Down-regulated	SDRD_STAAE	Serine-aspartate repeat-containing protein D	K.FQYTNSESPTLVQMATLSSTGNK.S	48.09	8	2580.1	71.6923	0.464505	0.458986	1.37481	1141	835.333	2	-477.89	2581.11	0.133951	17.4954	17.6312	17.5174	17.5466	17.1486	17.0798	17.1009	17.0252
2180	<.001	Up-regulated	Y802_STAAN	NADH dehydrogenase-like protein	K.VLVLGAGYAGLQTVTK.L	75.64	8	1588.91	72.2556	0.752055	-1.46465	0.363645	953	541.879	3	11.51	1589.91	0.0609546	11.9702	11.6615	12.0239	12.044	13.4854	13.4671	13.2806	13.3251
2427	<.001	Down-regulated	Y2315_STAA3	Uncharacterized lipoprotein	K.SSYVAPYYGQNAAPVAR.Q	31.9	8	3017.29	71.0079	0.94019	3.03226	7.754	645	907.437	2	-10.9265	3018.3	0.105281	14.6317	14.638	14.6527	14.6517	12.2521	11.4446	11.7967	10.9518

## Sheet: complete proteomic dataset(PCA)
Match #	Code	peptide_Intensity_# 1	peptide_Intensity_# 2	peptide_Intensity_# 3	peptide_Intensity_# 4	peptide_Intensity_# 5	peptide_Intensity_# 6	peptide_Intensity_# 7	peptide_Intensity_# 8	peptide_Intensity_# 9	peptide_Intensity_# 10	peptide_Intensity_# 11	peptide_Intensity_# 12	peptide_Intensity_# 13	peptide_Intensity_# 14	peptide_Intensity_# 15	peptide_Intensity_# 16	peptide_Intensity_# 17	peptide_Intensity_# 18	peptide_Intensity_# 19	peptide_Intensity_# 20	peptide_Intensity_# 21	peptide_Intensity_# 22	peptide_Intensity_# 23	peptide_Intensity_# 24	peptide_Intensity_# 25	peptide_Intensity_# 26	peptide_Intensity_# 27	peptide_Intensity_# 28	peptide_Intensity_# 29	peptide_Intensity_# 30	peptide_Intensity_# 31	peptide_Intensity_# 32	peptide_Intensity_# 33	peptide_Intensity_# 34	peptide_Intensity_# 35	peptide_Intensity_# 36	peptide_Intensity_# 37	peptide_Intensity_# 38	peptide_Intensity_# 39	peptide_Intensity_# 40	peptide_Intensity_# 41	peptide_Intensity_# 42	peptide_Intensity_# 43	peptide_Intensity_# 44	peptide_Intensity_# 45	peptide_Intensity_# 46	peptide_Intensity_# 47	peptide_Intensity_# 48
Control_1	0	14.0783	14.9839	13.4961	14.9101	13.5959	18.0394	16.0014	15.3329	16.641	15.9881	15.2338	11.3571	14.8033	13.517	15.3853	14.3276	17.9919	13.691	15.5345	13.0746	18.9497	13.9246	13.5443	14.7932	15.036	13.877	14.1088	15.6163	12.8107	15.3408	11.6104	14.1405	13.8297	14.3782	17.2719	13.286	13.6949	13.3695	17.7217	13.0301	16.967	12.0401	14.4159	17.4386	13.7647	12.03	12.1824	14.8633
Control_2	0	13.8246	14.8421	13.5352	14.5857	13.3597	18.1117	15.7035	15.1664	16.3093	15.8585	15.2255	11.4681	14.9477	13.414	15.2473	14.1391	17.0659	14.2567	15.0731	12.9054	18.5256	13.8467	13.7084	14.7351	14.9521	13.5164	13.9092	15.3651	12.8785	15.2248	11.6699	13.6665	13.0349	14.5943	17.295	13.3182	13.6241	13.1874	17.4163	13.8916	17.146	11.7708	13.8382	17.5278	13.4848	10.6988	11.9934	15.1778
Control_3	0	13.8476	14.7453	13.4192	14.5957	13.339	17.8376	15.7586	14.9825	16.2848	15.7677	15.1226	11.3633	14.9351	13.4145	15.3422	13.9832	17.1428	14.0539	15.0188	12.9227	18.6579	14.2884	13.5434	14.6844	14.9399	13.5671	13.8534	15.3053	12.9304	15.2273	11.432	13.7765	13.2266	14.6309	17.2458	13.3402	13.4559	13.3187	17.4337	13.7684	17.0363	11.7239	13.9084	17.315	13.3297	10.7304	12.0259	15.1231
Control_4	0	13.7269	14.6917	13.3171	14.5721	13.3437	17.8892	15.6994	15.0189	16.2797	15.7471	15.0213	11.221	14.8766	13.5709	15.1053	14.5003	17.6705	14.1204	15.0527	12.8187	18.5685	14.2813	13.3481	14.5842	14.9471	13.4844	13.8725	15.4216	13.0999	15.2488	11.2978	13.899	13.4108	14.5323	17.1616	13.336	13.4344	13.1811	17.4101	13.6762	16.892	11.6273	13.9804	17.2637	13.4906	11.3739	12.0277	14.9228
osmotic stress_1	1	13.8018	14.5706	13.0794	15.0643	13.5745	18.4413	16.1661	14.9045	16.4712	15.9803	15.7045	11.6325	15.1808	14.0268	15.1006	13.8159	17.268	14.3338	15.2762	12.0394	18.8945	13.2309	14.2465	14.6395	15.2047	14.3462	13.79	15.9122	12.6003	15.0752	12.3401	14.0613	13.9689	14.305	17.977	13.3578	13.6812	13.4082	17.7869	12.1826	16.6861	12.382	13.7199	16.8829	13.5343	11.3286	12.3281	14.6786
osmotic stress_2	1	13.7527	14.874	13.4585	15.018	13.7754	18.1568	16.2057	14.9831	16.5199	15.9146	15.4289	11.6671	14.7844	14.2834	15.1725	14.1734	17.9142	14.3757	15.5133	12.8439	19.0585	13.7179	13.8358	14.6269	15.3341	14.1355	13.9668	15.6353	12.3977	15.2379	11.7214	14.2363	14.0491	14.0611	17.5154	13.2933	13.8579	13.5291	17.781	12.4697	16.905	12.0689	14.111	17.7088	14.1237	11.8628	12.3441	14.7102
osmotic stress_3	1	13.5447	14.925	13.5115	14.952	13.7244	18.0227	16.0699	14.6705	16.1755	15.8583	15.4583	11.5807	14.728	13.1045	15.2532	13.6644	17.5128	14.3238	15.6381	12.9072	18.9071	13.5582	13.7659	14.8286	15.2109	13.9949	14.0718	15.3668	12.8932	15.4366	11.9642	14.0191	13.9252	14.3651	17.571	13.1152	14.094	13.3073	17.7397	13.0169	17.1163	11.8563	14.1481	17.4923	13.9031	11.516	12.3414	14.6079
osmotic stress_4	1	13.6966	15.0616	13.6987	14.9223	13.7178	18.2903	16.1281	14.9191	16.4515	15.8457	15.2421	11.7937	14.7353	14.2887	15.291	13.7888	17.5589	14.4429	15.5118	12.9269	19.0608	14.0981	13.6271	14.7365	15.4578	13.9586	14.0004	15.6391	12.8129	15.3824	11.6	14.2202	13.761	14.2042	17.4789	13.3581	13.8442	13.4436	17.7892	13.0172	16.9961	12.0238	12.8026	17.3805	13.8469	11.6107	12.0896	14.9193
[truncated: 3,243 more columns]

## Sheet: Control IDs
								Detailed Protein Report
Project Info
Name:				Dunstan_Roberts										Date:			2011-06-17
Note:
Sample Info & Protocols
Name:				Salt_Stress_October										Date:			2012-10-29
Fraction:
Volume:														Concentration:
Note:
Buffer:														Organism:
Search Result Info
Search Result							Location						Search Engine			Database
Bacteria_PE_2012-10-29 15:40:11							/Dunstan_Roberts/Salt_Stress_October/Mousa_Intra_Control1_RC1_01_4412.mgf						Mascot			SwissProt
Bacteria_PE_2012-10-29 15:40:11							/Dunstan_Roberts/Salt_Stress_October/Mousa_Intra_Control2_RC2_01_4388.mgf						Mascot			SwissProt
Bacteria_PE_2012-10-29 15:40:11							/Dunstan_Roberts/Salt_Stress_October/Mousa_Intra_Control3_RC3_01_4391.mgf						Mascot			SwissProt
Bacteria_PE_2012-10-29 15:40:11							/Dunstan_Roberts/Salt_Stress_October/Mousa_Intra_Control4_RC4_01_4394.mgf						Mascot			SwissProt
Protein 1:				Enolase (EC 4.2.1.11) (2-phosphoglycerate dehydratase) (2-phospho-D-glycerate hydro-lyase) (Laminin-binding protein) - Staphylococcus aureus
Accession:				ENO_STAAU										Score:				2008.2
Database:				SwissProt(SwissProt_51.6.fasta)										MW [kDa]:				47.1
Database Date:				2009-12-02 17:47:11										pI:				4.4
Modification(s):			Oxidation, Deamidated											Sequence Coverage [%]:				53.9
														No. of unique Peptides:				29
Cmpd.	No. of Cmpds.	m/z meas.			Δ	z	Rt [min]		Score	P	Range	Sequence								Modification
					m/z [ppm]
577	4	524.2487			-88.86	2	47.8		57.6	0	2-10	M.PIITDVYAR.E
1194	4	931.3900			-83.93	2	78.1		104.7	0	17-34	R.GNPTVEVEVLTESGAFGR.A
1232	4	621.2433			-642.16	3	77.8		65.4	0	17-34	R.GNPTVEVEVLTESGAFGR.A								Deamidated: 2
538	4	608.2666			-78.97	3	45.8		49.9	0	35-52	R.ALVPSGASTGEHEAVELR.D
596	4	595.8053			10.43	2	50.3		85.0	0	95-105	K.MMIALDGTPNK.G
839	4	630.3044			-77.58	2	59.8		73.1	0	123-134	R.AAADLLGQPLYK.Y
319	3	428.7199			1163.62	2	37.0		38.7	0	135-142	K.YLGGFNGK.Q
712	1	415.5569			-777.43	3	56.2		40.4	0	183-192	R.WGTEIFHNLK.S								Deamidated: 8
735	4	415.5192			-79.59	3	55.7		40.1	0	183-192	R.WGTEIFHNLK.S
666	4	724.2995			-79.07	2	52.3		95.3	0	199-213	R.GLETAVGDEGGFAPK.F
1279	4	574.5605			-111.48	3	80.3		66.3	0	270-284	R.TAAEQVDYLEQLVDK.Y
1188	1	574.6312			-559.05	3	80.8		70.8	0	270-284	R.TAAEQVDYLEQLVDK.Y								Deamidated: 11
1485	1	766.2768			-82.95	3	94.7		48.6	0	285-303	K.YPIITIEDGMDENDWDGWK.Q
1360	3	659.0374			-485.80	3	89.3		80.1	0	313-330	R.VQLVGDDLFVTNTEILAK.G								Deamidated: 12
1361	3	988.0525			-486.05	2	89.3		47.8	0	313-330	R.VQLVGDDLFVTNTEILAK.G								Deamidated: 2
1405	4	987.9559			-86.10	2	89.0		129.8	0	313-330	R.VQLVGDDLFVTNTEILAK.G
873	9	664.3247			-87.28	2	61.6		68.7	0	331-343	K.GIENGIGNSILIK.V
967	8	664.8167			-87.07	2	67.6		70.7	0	331-343	K.GIENGIGNSILIK.V								Deamidated: 4
940	2	664.8807			-730.32	2	67.9		28.4	0	331-343	K.GIENGIGNSILIK.V								Deamidated: 4, 8
867	3	664.8833			13.10	2	64.5		65.9	0	331-343	K.GIENGIGNSILIK.V								Deamidated: 8
1410	4	1054.9432			-82.49	2	90.7		151.6	0	344-362	K.VNQIGTLTETFDAIEMAQK.A
1426	2	708.9401			-113.97	3	88.0		36.8	0	344-362	K.VNQIGTLTETFDAIEMAQK.A								Oxidation: 16
1393	1	1055.0463			-450.96	2	91.0		73.1	0	344-362	K.VNQIGTLTETFDAIEMAQK.A								Deamidated: 18
111	3	531.0541			515.75	2	20.8		52.5	0	363-372	K.AGYTAVVSHR.S
1046	4	1102.9564			-82.78	2	71.4		125.1	0	373-394	R.SGETEDTTIADIAVATNAGQIK.T
1016	2	735.7128			-429.51	3	71.8		98.0	0	373-394	R.SGETEDTTIADIAVATNAGQIK.T								Deamidated: 20
629	4	598.5914			1327.12	2	50.5		63.5	0	413-422	R.IEDELFETAK.Y
424	4	443.6840			-78.73	2	38.7		40.1	0	428-434	K.SFYNLDK.-
363	1	443.7216			-1101.60	2	39.1		40.5	0	428-434	K.SFYNLDK.-								Deamidated: 4
Protein 2:				Elongation factor Tu (EF-Tu) - Staphylococcus aureus (strain COL)
Accession:				EFTU_STAAC										Score:				1943.7
Database:				SwissProt(SwissProt_51.6.fasta)										MW [kDa]:				43.1
Database Date:				2009-12-02 17:47:11										pI:				4.6
Modification(s):			Oxidation, Dioxidation, Deamidated											Sequence Coverage [%]:				64.2
														No. of unique Peptides:				29
Alias proteins:
Accession				Name								Description
EFTU_STAAM				SwissProt(SwissProt_51.6.fasta)								Elongation factor Tu (EF-Tu) - Staphylococcus aureus (strain Mu50 / ATCC 700699)
EFTU_STAAN				SwissProt(SwissProt_51.6.fasta)								Elongation factor Tu (EF-Tu) - Staphylococcus aureus (strain N315)
EFTU_STAAR				SwissProt(SwissProt_51.6.fasta)								Elongation factor Tu (EF-Tu) - Staphylococcus aureus (strain MRSA252)
EFTU_STAAS				SwissProt(SwissProt_51.6.fasta)								Elongation factor Tu (EF-Tu) - Staphylococcus aureus (strain MSSA476)
EFTU_STAAW				SwissProt(SwissProt_51.6.fasta)								Elongation factor Tu (EF-Tu) - Staphylococcus aureus (strain MW2)
Cmpd.	No. of Cmpds.	m/z meas.			Δ	z	Rt [min]		Score	P	Range	Sequence								Modification
					m/z [ppm]
1327	4	637.3205			-108.99	2	82.9		65.8	0	26-38	K.TTLTAAIATVLAK.N
691	7	1041.9640			-458.26	2	55.2		61.0	0	39-57	K.NGDSVAQSYDMIDNAPEEK.E								Deamidated: 14
911	7	695.9087			879.99	3	63.9		75.5	0	39-57	K.NGDSVAQSYDMIDNAPEEK.E								Deamidated: 7
861	3	1042.4578			-456.30	2	64.1		110.2	0	39-57	K.NGDSVAQSYDMIDNAPEEK.E								Deamidated: 1, 14
955	7	1042.3260			-110.99	2	63.7		106.8	0	39-57	K.NGDSVAQSYDMIDNAPEEK.E								Deamidated: 1
860	4	695.3071			-456.77	3	64.1		87.9	0	39-57	K.NGDSVAQSYDMIDNAPEEK.E								Deamidated: 1, 7
912	8	1042.3546			388.59	2	63.9		116.8	0	39-57	K.NGDSVAQSYDMIDNAPEEK.E
483	4	573.9625			10.61	3	44.9		47.9	0	60-74	R.GITINTSHIEYQTDK.R
426	3	625.9375			-607.71	3	38.9		45.8	1	60-75	R.GITINTSHIEYQTDKR.H								Deamidated: 5
393	3	625.9367			-85.36	3	39.0		31.8	1	60-75	R.GITINTSHIEYQTDKR.H
1524	3	901.0083			-111.05	3	93.0		44.6	0	91-117	K.NMITGAAQMDGGILVVSAADGPMPQTR.E
1230	1	906.3617			-86.40	3	79.8		40.4	0	91-117	K.NMITGAAQMDGGILVVSAADGPMPQTR.E								Oxidation: 2
1391	3	685.3549			-85.91	2	88.2		48.0	0	125-137	R.NVGVPALVVFLNK.V
1919	1	1082.0228			8.63	2	118.9		79.3	0	138-155	K.VDMVDDEELLELVEMEVR.D
1869	1	726.9465			-86.86	3	115.5		29.6	0	138-155	K.VDMVDDEELLELVEMEVR.D								Oxidation: 15
1648	4	1161.0955			12.49	2	104.7		54.7	0	156-177	R.DLLSEYDFPGDDVPVIAGSALK.A
193	4	626.7230			-104.01	2	25.1		70.2	0	178-188	K.ALEGDAQYEEK.I
85	1	626.7924			-777.75	2	25.5		44.5	0	178-188	K.ALEGDAQYEEK.I								Deamidated: 7
1614	5	995.4287			-85.38	2	101.7		107.0	0	189-205	K.ILELMEAVDTYIPTPER.D
1348	1	729.6854			14.62	3	88.7		33.2	0	206-224	R.DSDKPFMMPVEDVFSITGR.G								Oxidation: 8
1254	1	746.2833			822.97	3	81.2		32.5	0	206-224	R.DSDKPFMMPVEDVFSITGR.G								Dioxidation: 7, 8
1480	2	725.0211			936.07	3	95.5		58.6	0	206-224	R.DSDKPFMMPVEDVFSITGR.G
643	4	542.6255			14.71	3	52.7		71.1	0	239-253	K.VGEEVEIIGLHDTSK.T
636	4	570.7451			-77.76	2	50.7		58.7	0	254-263	K.TTVTGVEMFR.K
1350	4	852.3809			-83.17	2	86.2		115.8	0	265-280	K.LLDYAEAGDNIGALLR.G
1305	4	852.4657			-560.45	2	86.5		109.7	0	265-280	K.LLDYAEAGDNIGALLR.G								Deamidated: 10
643	4	584.9364			-75.94	3	51.1		87.2	0	290-306	R.GQVLAAPGSITPHTEFK.A
390	4	454.7110			-103.46	2	34.8		46.1	0	307-314	K.AEVYVLSK.D
730	4	601.8650			19.73	2	57.1		63.1	0	383-394	R.TVGSGVVTEIIK.-
Protein 3:				Elongation factor G (EF-G) - Staphylococcus aureus (strain bovine RF122)
Accession:				EFG_STAAB										Score:				1637.0
Database:				SwissProt(SwissProt_51.6.fasta)										MW [kDa]:				76.6
Database Date:				2009-12-02 17:47:11										pI:				4.6
Modification(s):			Deamidated											Sequence Coverage [%]:				41.3
														No. of unique Peptides:				24
Alias proteins:
Accession				Name								Description
EFG_STAAC				SwissProt(SwissProt_51.6.fasta)								Elongation factor G (EF-G) - Staphylococcus aureus (strain COL)
EFG_STAAM				SwissProt(SwissProt_51.6.fasta)								Elongation factor G (EF-G) - Staphylococcus aureus (strain Mu50 / ATCC 700699)
EFG_STAAN				SwissProt(SwissProt_51.6.fasta)								Elongation factor G (EF-G) - Staphylococcus aureus (strain N315)
EFG_STAAR				SwissProt(SwissProt_51.6.fasta)								Elongation factor G (EF-G) - Staphylococcus aureus (strain MRSA252)
EFG_STAAS				SwissProt(SwissProt_51.6.fasta)								Elongation factor G (EF-G) - Staphylococcus aureus (strain MSSA476)
EFG_STAAU				SwissProt(SwissProt_51.6.fasta)								Elongation factor G (EF-G) (85 kDa vitronectin-binding protein) - Staphylococcus aureus
EFG_STAAW				SwissProt(SwissProt_51.6.fasta)								Elongation factor G (EF-G) - Staphylococcus aureus (strain MW2)
EFG_STAA3				SwissProt(SwissProt_51.6.fasta)								Elongation factor G (EF-G) - Staphylococcus aureus (strain USA300)
EFG_STAA8				SwissProt(SwissProt_51.6.fasta)								Elongation factor G (EF-G) - Staphylococcus aureus (strain NCTC 8325)
Cmpd.	No. of Cmpds.	m/z meas.			Δ	z	Rt [min]		Score	P	Range	Sequence								Modification
					m/z [ppm]
306	1	443.2457			1.29	2	36.4		47.3	0	30-36	R.ILYYTGR.I
699	2	793.2445			309.78	3	50.5		56.1	0	40-59	K.IGETHEGASQMDWMEQEQDR.G
682	4	581.6371			8.39	3	54.7		86.7	0	60-76	R.GITITSAATTAAWEGHR.V
1305	4	857.7063			308.91	3	83.8		136.6	0	98-121	R.VLDGAVTVLDAQSGVEPQTETVWR.Q
1258	3	857.4570			-364.27	3	84.1		77.9	0	98-121	R.VLDGAVTVLDAQSGVEPQTETVWR.Q								Deamidated: 18
161	4	496.7202			-1072.76	2	25.6		42.1	0	122-130	R.QATTYGVPR.I								Deamidated: 1
303	1	360.1859			-111.81	2	30.5		25.4	0	131-136	R.IVFVNK.M
700	4	570.2348			-81.29	3	53.9		75.1	0	140-154	K.LGANFEYSVSTLHDR.L
674	4	570.2880			-562.81	3	54.3		67.9	0	140-154	K.LGANFEYSVSTLHDR.L								Deamidated: 4
1171	3	834.7427			24.69	3	79.9		120.9	0	186-206	K.YTNDLGTEIEEIEIPEDHLDR.A								Deamidated: 3
1226	3	834.6597			318.25	3	79.7		106.2	0	186-206	K.YTNDLGTEIEEIEIPEDHLDR.A
1539	3	612.5841			-85.25	3	97.6		68.9	0	212-228	R.ASLIEAVAETSDELMEK.Y
872	4	741.3097			-84.23	2	62.9		66.3	0	229-241	K.YLGDEEISVSELK.E
205	4	593.8037			4.32	2	31.3		61.8	0	292-302	R.ASNPEEEVIAK.A
1036	4	678.2716			-82.40	2	71.0		94.5	0	303-315	K.ADDSAEFAALAFK.V
244	4	505.2555			1.39	2	33.2		44.7	0	316-324	K.VMTDPYVGK.L
370	4	690.2713			-83.81	2	36.0		99.6	0	330-342	R.VYSGTMTSGSYVK.N
703	4	655.2303			-82.10	3	54.0		75.9	0	566-582	K.LYDGSYHDVDSSEMAFK.I
369	2	393.7235			-87.29	2	37.7		44.1	0	583-590	K.IAASLALK.E
1579	4	758.2767			-86.96	3	98.7		76.3	0	607-626	K.VTIEMPEEYMGDIMGDVTSR.R
1757	1	829.7595			-382.93	3	110.2		34.8	0	637-659	R.GNAQVVNAYVPLSEMFGYATSLR.S								Deamidated: 2
1753	4	830.3441			716.72	3	108.1		60.7	0	637-659	R.GNAQVVNAYVPLSEMFGYATSLR.S
861	2	607.8933			-82.19	3	62.2		34.2	0	666-680	R.GTYTMYFDHYAEVPK.S
551	3	444.7192			-81.68	2	45.0		33.1	0	681-688	K.SIAEDIIK.K
Protein 4:				Chaperone protein dnaK OS=Staphylococcus aureus (strain bovine RF122 / ET3-1) GN=dnaK PE=2 SV=1
Accession:				DNAK_STAAB										Score:				1445.2
Database:				SwissProt(SwissProt_57.15.fasta)										MW [kDa]:				66.3
Database Date:				2011-08-05 12:52:50										pI:				4.5
Modification(s):			Deamidated											Sequence Coverage [%]:				35.7
														No. of unique Peptides:				28
Cmpd.	No. of Cmpds.	m/z meas.			Δ	z	Rt [min]		Score	P	Range	Sequence								Modification
					m/z [ppm]
408	4	475.2280			-91.05	2	39.7		41.0	0	35-43	R.TTPSVVAFK.N
372	4	707.3291			-83.94	2	36.1		57.8	0	56-68	R.QAITNPNTVQSIK.R
308	1	707.3936			-687.69	2	36.4		33.8	0	56-68	R.QAITNPNTVQSIK.R								Deamidated: 10
1635	3	612.6047			-85.72	3	101.9		54.4	0	83-98	K.SYTPQEISAMILQNLK.N
1605	3	612.6635			-524.83	3	102.2		30.7	0	83-98	K.SYTPQEISAMILQNLK.N								Deamidated: 5
257	4	556.2200			-84.38	2	30.3		58.6	0	99-108	K.NTAESYLGEK.V
294	4	556.2045			-995.84	2	30.0		68.3	0	99-108	K.NTAESYLGEK.V								Deamidated: 1
998	3	783.3346			-85.52	2	69.1		58.7	0	112-125	K.AVITVPAYFNDAER.Q
969	1	522.6106			-613.63	3	69.4		41.5	0	112-125	K.AVITVPAYFNDAER.Q								Deamidated: 10
423	4	443.7043			-110.26	2	36.5		61.7	0	134-141	K.IAGLEVER.I
1024	3	830.3800			-85.84	2	70.4		70.7	0	142-157	R.IINEPTAAALAYGLDK.T
993	1	830.4614			-579.87	2	70.7		47.7	0	142-157	R.IINEPTAAALAYGLDK.T								Deamidated: 3
1253	1	678.0179			-473.81	3	83.9		30.3	0	296-315	K.DAGLTNSDIDEVILVGGSTR.I								Deamidated: 6
243	1	477.7843			-1029.19	2	33.1		32.1	0	316-324	R.IPAVQEAVK.K								Deamidated: 5
274	4	477.7428			-87.31	2	32.9		43.4	0	316-324	R.IPAVQEAVK.K
1419	3	766.3316			-87.13	3	89.9		53.1	0	334-357	K.GVNPDEVVAMGAAIQGGVITGDVK.D
1377	2	766.4059			-418.04	3	90.1		28.7	0	334-357	K.GVNPDEVVAMGAAIQGGVITGDVK.D								Deamidated: 3
263	1	438.6973			-83.58	2	30.5		38.4	0	378-384	R.MNTLIER.N
320	1	458.7577			-1073.27	2	37.0		44.3	0	451-459	K.NGIVNVTAK.D								Deamidated: 1, 5
662	1	890.3600			-83.05	2	52.1		65.9	0	469-484	R.ITIQSSSSLSDEEIDR.M
785	4	689.7883			-83.77	2	58.3		60.9	0	507-518	R.NEADSLVFQVEK.T
758	4	689.8556			-698.95	2	58.6		66.2	0	507-518	R.NEADSLVFQVEK.T								Deamidated: 1
556	4	554.5512			-110.48	3	43.5		80.9	1	519-533	K.TLTDLGENIGEEDKK.S
471	3	554.6175			-581.93	3	44.2		54.2	1	519-533	K.TLTDLGENIGEEDKK.S								Deamidated: 8
533	1	666.3464			-725.44	2	47.4		73.9	0	544-555	K.TALEGQDIEDIK.S								Deamidated: 6
562	4	666.2823			-83.72	2	47.1		54.9	0	544-555	K.TALEGQDIEDIK.S
185	4	444.2112			-117.56	2	24.6		51.7	0	564-571	K.VIQELSAK.V
78	1	444.2620			-1109.45	2	25.1		41.3	0	564-571	K.VIQELSAK.V								Deamidated: 3
Protein 5:				ATP synthase subunit beta OS=Staphylococcus aureus (strain bovine RF122 / ET3-1) GN=atpD PE=3 SV=1
Accession:				ATPB_STAAB										Score:				1400.0
Database:				SwissProt(SwissProt_57.15.fasta)										MW [kDa]:				51.4
Database Date:				2011-08-05 12:52:50										pI:				4.5
Modification(s):			Deamidated											Sequence Coverage [%]:				41.9
														No. of unique Peptides:				22
Alias proteins:
Accession				Name								Description
ATPB_STAAC				SwissProt(SwissProt_57.15.fasta)								ATP synthase subunit beta OS=Staphylococcus aureus (strain COL) GN=atpD PE=3 SV=1
ATPB_STAAE				SwissProt(SwissProt_57.15.fasta)								ATP synthase subunit beta OS=Staphylococcus aureus (strain Newman) GN=atpD PE=3 SV=1
ATPB_STAAM				SwissProt(SwissProt_57.15.fasta)								ATP synthase subunit beta OS=Staphylococcus aureus (strain Mu50 / ATCC 700699) GN=atpD PE=1 SV=1
ATPB_STAAN				SwissProt(SwissProt_57.15.fasta)								ATP synthase subunit beta OS=Staphylococcus aureus (strain N315) GN=atpD PE=1 SV=1
ATPB_STAAR				SwissProt(SwissProt_57.15.fasta)								ATP synthase subunit beta OS=Staphylococcus aureus (strain MRSA252) GN=atpD PE=3 SV=1
ATPB_STAAS				SwissProt(SwissProt_57.15.fasta)								ATP synthase subunit beta OS=Staphylococcus aureus (strain MSSA476) GN=atpD PE=3 SV=1
ATPB_STAAT				SwissProt(SwissProt_57.15.fasta)								ATP synthase subunit beta OS=Staphylococcus aureus (strain USA300 / TCH1516) GN=atpD PE=3 SV=1
ATPB_STAAW				SwissProt(SwissProt_57.15.fasta)								ATP synthase subunit beta OS=Staphylococcus aureus (strain MW2) GN=atpD PE=3 SV=1
ATPB_STAA1				SwissProt(SwissProt_57.15.fasta)								ATP synthase subunit beta OS=Staphylococcus aureus (strain Mu3 / ATCC 700698) GN=atpD PE=3 SV=1
ATPB_STAA2				SwissProt(SwissProt_57.15.fasta)								ATP synthase subunit beta OS=Staphylococcus aureus (strain JH1) GN=atpD PE=3 SV=1
ATPB_STAA3				SwissProt(SwissProt_57.15.fasta)								ATP synthase subunit beta OS=Staphylococcus aureus (strain USA300) GN=atpD PE=3 SV=1
ATPB_STAA8				SwissProt(SwissProt_57.15.fasta)								ATP synthase subunit beta OS=Staphylococcus aureus (strain NCTC 8325) GN=atpD PE=3 SV=1
ATPB_STAA9				SwissProt(SwissProt_57.15.fasta)								ATP synthase subunit beta OS=Staphylococcus aureus (strain JH9) GN=atpD PE=3 SV=1
Cmpd.	No. of Cmpds.	m/z meas.			Δ	z	Rt [min]		Score	P	Range	Sequence								Modification
					m/z [ppm]
809	4	657.2928			-111.29	2	56.1		73.3	0	6-17	R.VTQVMGPVIDVR.F
720	4	657.3735			-736.45	2	56.7		91.6	0	6-17	R.VTQVMGPVIDVR.F								Deamidated: 3
283	4	647.2545			-83.93	2	33.3		82.5	0	58-69	R.TIAMDSTDGVQR.G
251	1	647.3135			-752.22	2	33.6		74.5	0	58-69	R.TIAMDSTDGVQR.G								Deamidated: 11
1228	1	674.3217			-85.84	2	81.2		33.7	0	92-103	R.VFNVLGETIDLK.E
1674	3	730.3181			-88.49	3	103.9		43.2	0	118-137	R.QAPAFDELSTEVQILETGIK.V
1688	1	730.3173			-538.37	3	105.3		53.0	0	118-137	R.QAPAFDELSTEVQILETGIK.V								Deamidated: 1
1104	4	565.8519			12.79	2	76.2		65.1	0	138-147	K.VVDLLAPYIK.G
653	1	488.2872			5.13	2	53.2		33.4	0	151-161	K.IGLFGGAGVGK.T
1267	4	729.3162			-82.67	2	81.8		99.6	0	225-237	R.VALSGLTMAEYFR.D
891	1	479.2623			-671.08	3	65.6		29.9	0	254-267	R.FTQAGSEVSALLGR.M								Deamidated: 3
920	4	718.3202			-84.11	2	65.3		105.8	0	254-267	R.FTQAGSEVSALLGR.M
1088	3	769.7210			-409.60	3	75.3		80.4	0	268-288	R.MPSAVGYQPTLATEMGQLQER.I								Deamidated: 17
1176	4	769.6234			-110.45	3	74.8		105.2	0	268-288	R.MPSAVGYQPTLATEMGQLQER.I
1067	3	683.6151			-115.89	3	69.3		50.9	1	331-349	R.KLTEMGIYPAVDPLASTSR.A
1243	4	640.9224			-114.90	3	78.4		84.2	0	332-349	K.LTEMGIYPAVDPLASTSR.A
587	4	599.9841			-532.67	3	49.9		53.6	0	350-365	R.ALEPSIVGQEHYEVAR.D								Deamidated: 9
611	4	599.9268			-81.73	3	49.5		58.1	0	350-365	R.ALEPSIVGQEHYEVAR.D
1836	1	716.3594			-447.77	3	114.7		32.6	0	376-394	R.ELQDIIAILGMDELSDEDK.Q								Deamidated: 3
1853	1	1073.9316			-86.78	2	114.6		36.3	0	376-394	R.ELQDIIAILGMDELSDEDK.Q
101	1	390.6734			-109.55	2	20.2		38.6	0	429-435	K.TTVANFK.D
669	4	574.2423			-109.22	2	49.0		74.6	0	452-462	R.LVGSMDDVIAK.A
Protein 6:				Cysteine synthase (EC 2.5.1.47) (O-acetylserine sulfhydrylase) (O-acetylserine (Thiol)-lyase) (CSase) - Staphylococcus aureus (strain COL)
Accession:				CYSK_STAAC										Score:				1360.8
Database:				SwissProt(SwissProt_51.6.fasta)										MW [kDa]:				33.0
Database Date:				2009-12-02 17:47:11										pI:				5.2
Modification(s):			Oxidation, Deamidated											Sequence Coverage [%]:				59.4
														No. of unique Peptides:				21
Alias proteins:
Accession				Name								Description
CYSK_STAAM				SwissProt(SwissProt_51.6.fasta)								Cysteine synthase (EC 2.5.1.47) (O-acetylserine sulfhydrylase) (O-acetylserine (Thiol)-lyase) (CSase) - Staphylococcus aureus (strain Mu50 / ATCC 700699)
CYSK_STAAN				SwissProt(SwissProt_51.6.fasta)								Cysteine synthase (EC 2.5.1.47) (O-acetylserine sulfhydrylase) (O-acetylserine (Thiol)-lyase) (CSase) - Staphylococcus aureus (strain N315)
CYSK_STAAR				SwissProt(SwissProt_51.6.fasta)								Cysteine synthase (EC 2.5.1.47) (O-acetylserine sulfhydrylase) (O-acetylserine (Thiol)-lyase) (CSase) - Staphylococcus aureus (strain MRSA252)
CYSK_STAAS				SwissProt(SwissProt_51.6.fasta)								Cysteine synthase (EC 2.5.1.47) (O-acetylserine sulfhydrylase) (O-acetylserine (Thiol)-lyase) (CSase) - Staphylococcus aureus (strain MSSA476)
CYSK_STAAW				SwissProt(SwissProt_51.6.fasta)								Cysteine synthase (EC 2.5.1.47) (O-acetylserine sulfhydrylase) (O-acetylserine (Thiol)-lyase) (CSase) - Staphylococcus aureus (strain MW2)
Cmpd.	No. of Cmpds.	m/z meas.			Δ	z	Rt [min]		Score	P	Range	Sequence								Modification
					m/z [ppm]
924	4	659.9972			-78.80	3	65.6		71.7	0	2-20	M.AQKPVDNITQIIGGTPVVK.L
897	4	660.0589			-482.04	3	66.0		60.7	0	2-20	M.AQKPVDNITQIIGGTPVVK.L								Deamidated: 10
616	4	711.2738			-105.64	2	46.5		85.0	0	23-35	R.NVVDDNAADVYVK.L
526	1	711.3612			-674.06	2	47.0		78.4	0	23-35	R.NVVDDNAADVYVK.L								Deamidated: 6
247	4	596.2534			-84.59	2	29.9		51.6	0	36-46	K.LEYQNPGGSVK.D
181	1	596.3046			-823.18	2	30.2		46.9	0	36-46	K.LEYQNPGGSVK.D								Deamidated: 4
409	3	452.7214			-90.19	2	39.7		44.6	0	49-56	R.IALAMIEK.A								Oxidation: 5
647	4	444.7307			-76.62	2	49.9		50.6	0	49-56	R.IALAMIEK.A
799	4	763.7945			-76.02	2	57.8		59.2	0	92-104	K.AVFTMPETMSQER.R
751	1	763.8665			-625.35	2	58.3		52.1	0	92-104	K.AVFTMPETMSQER.R								Deamidated: 11
891	4	818.8487			-82.38	2	63.8		67.4	0	110-125	K.AYGAELVLTPGSEAMK.G
1226	4	910.9149			-83.86	2	81.0		101.2	0	171-190	K.TIDAFLAGVGTGGTLSGVGK.V
1226	4	944.1651			23.40	3	82.7		82.1	0	195-221	K.EYPNIEIVAIEPEASPVLSGGEPGPHK.L								Deamidated: 4
1277	4	944.4021			622.05	3	82.4		99.0	0	195-221	K.EYPNIEIVAIEPEASPVLSGGEPGPHK.L
1714	5	807.3683			-89.48	3	105.9		70.8	0	222-244	K.LQGLGAGFIPGTLNTEIYDSIIK.V
1731	3	808.1206			435.83	3	108.7		65.2	0	222-244	K.LQGLGAGFIPGTLNTEIYDSIIK.V								Deamidated: 14
143	4	605.7663			-806.41	2	28.3		76.4	0	245-255	K.VGNDTAMEMSR.R								Deamidated: 3
251	4	605.6966			-109.89	2	27.9		84.0	0	245-255	K.VGNDTAMEMSR.R
511	3	636.8504			11.10	2	46.1		36.5	0	288-299	K.TVVTVLPSNGER.Y								Deamidated: 9
504	6	636.2818			-109.27	2	40.9		49.0	0	288-299	K.TVVTVLPSNGER.Y
1284	3	660.7479			-83.85	2	82.8		28.4	0	300-310	R.YLSTPLYSFDD.-
Protein 7:				Formate acetyltransferase (EC 2.3.1.54) (Pyruvate formate-lyase) - Staphylococcus aureus (strain bovine RF122)
Accession:				PFLB_STAAB										Score:				1308.2
Database:				SwissProt(SwissProt_51.6.fasta)										MW [kDa]:				84.8
Database Date:				2009-12-02 17:47:11										pI:				5.2
Modification(s):			Deamidated											Sequence Coverage [%]:				34.0
														No. of unique Peptides:				25
Alias proteins:
Accession				Name								Description
PFLB_STAAC				SwissProt(SwissProt_51.6.fasta)								Formate acetyltransferase (EC 2.3.1.54) (Pyruvate formate-lyase) - Staphylococcus aureus (strain COL)
PFLB_STAAM				SwissProt(SwissProt_51.6.fasta)								Formate acetyltransferase (EC 2.3.1.54) (Pyruvate formate-lyase) - Staphylococcus aureus (strain Mu50 / ATCC 700699)
PFLB_STAAN				SwissProt(SwissProt_51.6.fasta)								Formate acetyltransferase (EC 2.3.1.54) (Pyruvate formate-lyase) - Staphylococcus aureus (strain N315)
PFLB_STAAR				SwissProt(SwissProt_51.6.fasta)								Formate acetyltransferase (EC 2.3.1.54) (Pyruvate formate-lyase) - Staphylococcus aureus (strain MRSA252)
PFLB_STAAS				SwissProt(SwissProt_51.6.fasta)								Formate acetyltransferase (EC 2.3.1.54) (Pyruvate formate-lyase) - Staphylococcus aureus (strain MSSA476)
PFLB_STAAW				SwissProt(SwissProt_51.6.fasta)								Formate acetyltransferase (EC 2.3.1.54) (Pyruvate formate-lyase) - Staphylococcus aureus (strain MW2)
PFLB_STAA3				SwissProt(SwissProt_51.6.fasta)								Formate acetyltransferase (EC 2.3.1.54) (Pyruvate formate-lyase) - Staphylococcus aureus (strain USA300)
PFLB_STAA8				SwissProt(SwissProt_51.6.fasta)								Formate acetyltransferase (EC 2.3.1.54) (Pyruvate formate-lyase) - Staphylococcus aureus (strain NCTC 8325)
Cmpd.	No. of Cmpds.	m/z meas.			Δ	z	Rt [min]		Score	P	Range	Sequence								Modification
					m/z [ppm]
1041	4	631.2631			-112.49	2	67.9		58.7	0	54-63	K.LWEQVMQLSK.E
952	1	631.3401			-769.16	2	68.5		44.2	0	54-63	K.LWEQVMQLSK.E								Deamidated: 4
514	2	520.6725			-76.64	2	44.8		38.3	0	69-77	R.GGMWDMDTK.V
327	4	526.5530			-86.15	3	35.5		52.7	0	78-92	K.VASTITSHDAGYLDK.D
875	1	568.6496			7.57	3	64.9		47.2	0	93-107	K.DLETIVGVQTEKPFK.R
291	1	407.6796			-70.39	2	33.7		35.2	0	137-142	K.IFTDYR.K
822	4	645.2744			-110.98	2	56.7		51.0	0	163-175	K.AGVITGLPDAYGR.G
1386	4	757.3011			-109.45	2	85.9		95.8	0	185-197	R.VALYGVDFLMEEK.M
837	1	681.6358			-465.67	3	62.8		46.8	0	198-214	K.MHDFNTMSTEMSEDVIR.L								Deamidated: 5
926	2	681.8838			379.09	3	62.2		28.2	0	198-214	K.MHDFNTMSTEMSEDVIR.L
1002	4	658.2571			-110.90	2	66.0		71.8	0	275-285	R.TSTFLDIYAER.D
177	3	367.1671			-83.13	2	26.4		32.9	0	375-380	R.LPDNFK.T
523	1	786.3655			-610.64	2	46.9		69.3	0	390-402	K.TSSIQYENDDIMR.E								Deamidated: 8
577	4	786.2914			-79.55	2	46.4		59.4	0	390-402	K.TSSIQYENDDIMR.E
1499	5	876.6785			-85.67	3	94.2		92.2	0	449-472	K.SGAQVGPNFEGINSEVLEYDEVFK.K
1463	1	877.1019			23.02	3	94.5		45.3	0	449-472	K.SGAQVGPNFEGINSEVLEYDEVFK.K								Deamidated: 13
631	2	476.5470			623.41	3	49.1		48.9	0	504-515	R.IEMALHDTEIVR.T
1372	4	626.2845			-88.35	3	87.3		65.8	0	516-535	R.TMATGIAGLSVAADSLSAIK.Y
46	3	325.5019			-89.24	3	18.9		40.5	0	536-543	K.YAQVKPIR.N
950	1	693.3421			15.95	3	68.5		29.9	1	561-578	K.YGNNDDRVDDIAVDLVER.F
899	3	622.2785			-82.85	2	63.2		81.9	0	568-578	R.VDDIAVDLVER.F
444	4	503.5178			-110.77	3	37.6		39.0	0	620-634	K.AGEPFAPGANPMHGR.D
347	1	503.5766			-645.06	3	38.3		34.6	0	620-634	K.AGEPFAPGANPMHGR.D								Deamidated: 10
461	3	510.2423			-93.86	2	42.2		60.7	0	638-648	K.GALSSLSSVAK.I
1300	1	762.3840			-418.87	3	86.2		37.8	0	703-721	R.ETLIDAMEHPEEYPQLTIR.V								Deamidated: 15
Protein 8:				ATP-dependent Clp protease ATP-binding subunit clpL - Staphylococcus aureus (strain MSSA476)
Accession:				CLPL_STAAS										Score:				1266.3
Database:				SwissProt(SwissProt_51.6.fasta)										MW [kDa]:				77.8
Database Date:				2009-12-02 17:47:11										pI:				4.7
Modification(s):			Deamidated											Sequence Coverage [%]:				34.5
														No. of unique Peptides:				25
Alias proteins:
Accession				Name								Description
CLPL_STAAW				SwissProt(SwissProt_51.6.fasta)								ATP-dependent Clp protease ATP-binding subunit clpL - Staphylococcus aureus (strain MW2)
Cmpd.	No. of Cmpds.	m/z meas.			Δ	z	Rt [min]		Score	P	Range	Sequence								Modification
					m/z [ppm]
542	1	633.7742			-913.82	2	46.0		25.8	0	120-132	K.NNPILVGEAGVGK.T
1576	5	688.9955			388.22	3	98.5		54.8	0	133-153	K.TAIVEGLAQAIVEGNVPAAIK.D
1590	3	688.7347			-466.46	3	101.3		38.7	0	133-153	K.TAIVEGLAQAIVEGNVPAAIK.D								Deamidated: 9
202	4	518.2141			-86.43	2	29.1		37.3	0	173-181	R.GAFEENIQK.L
161	1	518.2606			-945.16	2	29.3		31.3	0	173-181	R.GAFEENIQK.L								Deamidated: 6
1538	2	951.7106			-82.84	3	96.3		59.4	0	188-215	K.SSQNAVLFFDEIHQIIGSGATGSDSGSK.G								Deamidated: 14
1517	2	951.7091			260.35	3	96.3		56.6	0	188-215	K.SSQNAVLFFDEIHQIIGSGATGSDSGSK.G
857	3	423.9229			1.21	3	63.9		60.9	0	216-227	K.GLSDILKPALSR.G
768	1	826.9210			-581.24	2	59.2		50.8	0	228-242	R.GEISIIGATTQDEYR.N								Deamidated: 11
799	4	826.8402			-84.28	2	59.0		79.8	0	228-242	R.GEISIIGATTQDEYR.N
531	3	673.7952			-83.13	2	45.5		56.2	0	255-266	R.FNEVLVNEPSAK.D
405	1	400.2004			-78.15	2	37.7		25.2	0	287-293	K.LPDDVLK.A
1118	1	712.3205			-547.82	3	75.2		41.4	0	312-332	K.AIDVLDITAAHLSAQSPAVDK.V								Deamidated: 15
282	1	523.2027			-112.61	2	29.4		28.2	0	358-366	K.ADDIQNEIK.S
791	1	601.6322			-532.17	3	60.4		40.8	0	395-410	R.LTGIPVSQMDDNDIER.L								Deamidated: 12
821	3	901.8574			-83.95	2	60.1		87.2	0	395-410	R.LTGIPVSQMDDNDIER.L
686	4	723.3823			-668.90	2	55.0		84.1	0	422-434	K.IIGQDQAVEMVSR.A								Deamidated: 4
778	4	723.2945			-110.57	2	54.5		82.7	0	422-434	K.IIGQDQAVEMVSR.A
1320	3	769.9753			-112.80	3	82.5		42.9	0	441-463	R.AGFDDGNRPIGSFLFVGPTGVGK.T
1001	4	559.7654			-86.59	2	69.3		61.1	0	469-478	K.QLAIDLFGNK.D
971	4	559.8185			-869.80	2	69.6		57.2	0	469-478	K.QLAIDLFGNK.D								Deamidated: 1
1249	1	783.9167			-613.75	2	83.7		36.4	0	522-534	R.NPYSVILFDEIEK.A								Deamidated: 1
748	4	409.1868			-82.95	3	55.0		28.7	0	593-601	K.FFRPEFLNR.F
699	1	409.2218			-798.30	3	55.6		31.9	0	593-601	K.FFRPEFLNR.F								Deamidated: 8
427	3	582.7315			-86.47	2	36.8		67.1	0	635-645	K.GITMDVSQDAK.D
Protein 9:				Pyruvate kinase OS=Staphylococcus aureus (strain COL) GN=pyk PE=3 SV=1
Accession:				KPYK_STAAC										Score:				1235.6
Database:				SwissProt(SwissProt_57.15.fasta)										MW [kDa]:				63.1
Database Date:				2011-08-05 12:52:50										pI:				5.1
Modification(s):			Deamidated											Sequence Coverage [%]:				38.3
														No. of unique Peptides:				22
Alias proteins:
Accession				Name								Description
KPYK_STAAM				SwissProt(SwissProt_57.15.fasta)								Pyruvate kinase OS=Staphylococcus aureus (strain Mu50 / ATCC 700699) GN=pyk PE=1 SV=1
KPYK_STAAN				SwissProt(SwissProt_57.15.fasta)								Pyruvate kinase OS=Staphylococcus aureus (strain N315) GN=pyk PE=1 SV=1
KPYK_STAAS				SwissProt(SwissProt_57.15.fasta)								Pyruvate kinase OS=Staphylococcus aureus (strain MSSA476) GN=pyk PE=3 SV=1
KPYK_STAAW				SwissProt(SwissProt_57.15.fasta)								Pyruvate kinase OS=Staphylococcus aureus (strain MW2) GN=pyk PE=3 SV=1
KPYK_STAA3				SwissProt(SwissProt_57.15.fasta)								Pyruvate kinase OS=Staphylococcus aureus (strain USA300) GN=pyk PE=3 SV=1
KPYK_STAA8				SwissProt(SwissProt_57.15.fasta)								Pyruvate kinase OS=Staphylococcus aureus (strain NCTC 8325) GN=pyk PE=3 SV=1
Cmpd.	No. of Cmpds.	m/z meas.			Δ	z	Rt [min]		Score	P	Range	Sequence								Modification
					m/z [ppm]
432	4	529.7325			-112.97	2	37.0		57.5	0	23-32	K.LINAGMNVAR.L
332	1	529.7938			-925.24	2	37.6		48.6	0	23-32	K.LINAGMNVAR.L								Deamidated: 7
727	1	611.3027			-525.75	3	56.9		48.0	0	87-103	R.GNEVIVSMNEVEGTPEK.F								Deamidated: 2
757	1	916.3667			-80.80	2	56.7		50.8	0	87-103	R.GNEVIVSMNEVEGTPEK.F
515	4	472.2788			4.71	2	46.4		47.2	0	165-173	R.VSLPGITEK.D
512	3	438.2030			-113.87	2	41.4		33.8	0	212-219	K.ANISVFPK.I
479	3	438.2156			-1206.51	2	41.5		33.6	0	212-219	K.ANISVFPK.I								Deamidated: 2
1878	4	876.6967			-92.42	3	115.2		77.4	0	220-243	K.IENQEGIDNIAEILEVSDGLMVAR.G
1027	4	630.2671			-111.88	3	67.2		49.7	0	269-285	K.LGKPVITATQMLDSMQR.N
431	1	690.2851			-84.92	2	40.9		69.5	0	329-341	R.NIAVSAEAAQDYK.K
93	3	616.7648			-908.06	2	23.4		52.3	0	374-386	K.AIVAATESGSTAR.T
1103	4	901.8889			-85.19	2	74.4		100.9	0	426-443	K.STDALLNNAVATAVETGR.V
1076	4	601.6536			-532.72	3	74.7		70.4	0	426-443	K.STDALLNNAVATAVETGR.V								Deamidated: 8
1078	4	901.9769			-532.82	2	74.7		57.6	0	426-443	K.STDALLNNAVATAVETGR.V								Deamidated: 7
701	3	550.2354			-112.07	3	50.7		55.1	0	469-484	K.IHLVGDEIANGQGIGR.G
737	4	680.8324			-81.35	2	54.4		83.0	0	485-498	R.GSVVGTTLVAETVK.D
1214	4	976.9309			-85.47	2	79.0		98.5	0	509-525	K.VIVTNSIDETFVPYVEK.A
1365	6	738.005			-93.07	3	87.0		58.9	0	526-547	K.ALGLITEENGITSPSAIVGLEK.G
1364	1	1106.5082			-533.79	2	86.9		33.3	0	526-547	K.ALGLITEENGITSPSAIVGLEK.G								Deamidated: 9
477	1	499.7997			4.13	2	44.6		36.5	0	548-557	K.GIPTVVGVEK.A
905	1	844.8617			-669.18	2	64.6		45.6	0	561-576	K.NISNNMLVTIDAAQGK.I								Deamidated: 5
969	2	845.1227			221.69	2	64.3		27.4	0	561-576	K.NISNNMLVTIDAAQGK.I
Protein 10:				Fructose-bisphosphate aldolase class 1 (EC 4.1.2.13) (Fructose-biphosphate aldolase class I) (FBP aldolase) - Staphylococcus aureus (strain COL)
Accession:				ALF1_STAAC										Score:				1212.8
Database:				SwissProt(SwissProt_51.6.fasta)										MW [kDa]:				33.0
Database Date:				2009-12-02 17:47:11										pI:				4.8
Modification(s):			Deamidated											Sequence Coverage [%]:				64.9
														No. of unique Peptides:				19
Cmpd.	No. of Cmpds.	m/z meas.			Δ	z	Rt [min]		Score	P	Range	Sequence								Modification
					m/z [ppm]
671	4	724.8815			12.26	2	54.1		95.7	0	14-28	K.GFIAALDQSGGSTPK.A
1235	1	950.7459			25.46	3	83.1		33.5	0	32-54	K.EYGVNEDQYSNEDEMFQLVHDMR.T								Deamidated: 8, 11
369	4	582.2526			-82.69	2	35.9		75.5	0	57-67	R.VVTSPSFSPDK.I
1302	4	753.8376			-86.57	2	85.1		70.3	0	68-80	K.ILGAILFEQTMDR.E
1285	1	753.9117			-640.55	2	85.5		71.1	0	68-80	K.ILGAILFEQTMDR.E								Deamidated: 9
400	4	530.1960			-108.09	2	35.3		50.9	0	86-94	K.YTADYLADK.G
1424	1	899.7210			293.65	3	90.1		49.0	0	105-128	K.GLAEEQNGVQLMKPIDNLDNLLDR.A								Deamidated: 10
711	1	679.3774			-712.35	2	56.2		78.3	0	141-152	R.SNILELNEQGIK.D								Deamidated: 9
801	4	679.2958			-108.87	2	55.7		85.9	0	141-152	R.SNILELNEQGIK.D
1490	1	877.3828			-88.68	3	93.7		54.4	1	141-163	R.SNILELNEQGIKDVVEQQFEVAK.Q
1148	4	803.3955			-85.49	2	77.0		51.8	0	169-183	K.GLVPIIEPEVNINAK.D
1124	1	535.9866			-596.53	3	77.4		47.3	0	169-183	K.GLVPIIEPEVNINAK.D								Deamidated: 13
1203	4	758.8423			-83.48	2	78.5		104.5	0	199-212	K.GLDSLNADQLVMLK.L
803	1	644.8681			-751.42	2	61.0		36.2	0	213-223	K.LTIPTEPNLYK.E								Deamidated: 8
833	3	644.8070			-83.70	2	60.8		36.1	0	213-223	K.LTIPTEPNLYK.E
333	4	518.7951			4.25	2	37.7		57.7	0	234-243	R.VVVLSGGYSR.E
105	3	373.1817			-85.84	2	23.0		56.5	0	263-269	R.ALASDLR.A
1120	4	826.3435			-83.25	2	75.3		91.6	0	280-295	K.ALGDAVESIYDASVNK.N
1137	3	589.2417			-84.67	3	74.9		66.5	1	280-296	K.ALGDAVESIYDASVNKN.-
Protein 11:				Probable malate:quinone oxidoreductase 2 OS=Staphylococcus aureus (strain MW2) GN=mqo2 PE=3 SV=1
Accession:				MQO2_STAAW										Score:				1099.2
Database:				SwissProt(SwissProt_57.15.fasta)										MW [kDa]:				55.9
Database Date:				2011-08-05 12:52:50										pI:				6.2
Modification(s):			Deamidated											Sequence Coverage [%]:				31.5
														No. of unique Peptides:				18
Cmpd.	No. of Cmpds.	m/z meas.			Δ	z	Rt [min]		Score	P	Range	Sequence								Modification
					m/z [ppm]
142	4	462.8612			-92.29	3	24.6		32.9	0	40-51	R.LDRPAIESSNER.N
76	1	462.9038			-708.26	3	25.0		33.4	0	40-51	R.LDRPAIESSNER.N								Deamidated: 10
531	2	604.3199			-803.62	2	47.2		34.2	0	82-91	K.VINEEFEISK.Q								Deamidated: 3
583	4	604.2641			-82.35	2	46.7		61.1	0	82-91	K.VINEEFEISK.Q
1532	1	731.2712			-88.27	3	96.1		40.4	0	137-154	K.AFPMFDNIEYTEDIEVMK.K
95	1	449.1829			-88.19	3	22.5		43.6	1	163-175	K.GREDNPGIMAASK.I
918	4	783.2895			-110.09	2	61.7		125.1	0	176-189	K.IDEGTDVNFGELTR.K
826	3	783.3865			-613.97	2	62.2		110.9	0	176-189	K.IDEGTDVNFGELTR.K								Deamidated: 8
1461	4	682.9852			-88.43	3	93.4		82.8	0	235-254	K.QVTDYVFIGAGGGAIPLLQK.T
1447	3	683.0523			-470.22	3	93.6		46.3	0	235-254	K.QVTDYVFIGAGGGAIPLLQK.T								Deamidated: 1
1261	4	680.8264			-85.82	2	81.5		65.9	0	314-326	R.TLLFGPFANVGPK.F
605	3	504.2204			-81.34	2	47.8		55.8	0	330-338	K.NGSNLDLFK.S
1388	4	689.8388			-89.72	2	88.0		52.1	0	342-354	K.TYNITTLLAAAVK.N
1343	4	689.9034			-708.68	2	88.4		34.0	0	342-354	K.TYNITTLLAAAVK.N								Deamidated: 3
854	2	616.2545			-81.95	2	61.9		65.4	0	361-370	K.YSFDQVIMTK.E
674	4	662.7589			-80.13	2	51.3		57.1	0	386-396	R.NEDWQLYTAGK.R
648	4	662.7585			-822.53	2	51.4		54.2	0	386-396	R.NEDWQLYTAGK.R								Deamidated: 1
880	4	805.8188			-81.58	2	63.2		104.0	0	465-478	K.MIPSYGESLIEDEK.L
Protein 12:				Elongation factor Ts (EF-Ts) - Staphylococcus aureus (strain Mu50 / ATCC 700699)
Accession:				EFTS_STAAM										Score:				1070.7
Database:				SwissProt(SwissProt_51.6.fasta)										MW [kDa]:				32.5
Database Date:				2009-12-02 17:47:11										pI:				5.0
Modification(s):			Deamidated											Sequence Coverage [%]:				51.9
														No. of unique Peptides:				19
Alias proteins:
Accession				Name								Description
EFTS_STAAN				SwissProt(SwissProt_51.6.fasta)								Elongation factor Ts (EF-Ts) - Staphylococcus aureus (strain N315)
Cmpd.	No. of Cmpds.	m/z meas.			Δ	z	Rt [min]		Score	P	Range	Sequence								Modification
					m/z [ppm]
177	4	589.2312			-87.48	2	27.7		52.5	0	26-36	K.ALTETDGDIDK.A
310	1	375.6805			-80.89	2	32.9		27.3	0	37-42	K.AIDYLR.E
390	4	422.8715			-83.08	3	38.8		57.7	0	56-67	R.IAAEGLVHVETK.G
473	4	532.2793			8.82	2	44.4		43.5	0	86-94	R.NEGFQELVK.E
499	4	532.2307			-1005.90	2	44.1		37.9	0	86-94	R.NEGFQELVK.E								Deamidated: 1
1102	8	568.5746			-83.77	3	73.2		67.1	0	105-120	K.AETVEALMETTLPNGK.S
1121	6	568.9570			12.01	3	77.2		65.9	0	105-120	K.AETVEALMETTLPNGK.S								Deamidated: 14
802	4	542.2507			12.45	3	61.0		87.8	0	148-162	K.TDNDAFGAYLHMGGR.I
832	4	542.1997			-685.98	3	60.7		79.7	0	148-162	K.TDNDAFGAYLHMGGR.I								Deamidated: 3
919	4	873.3762			-83.85	2	65.2		82.9	0	163-179	R.IGVLTVVEGSTDEEAAR.D
387	4	645.5588			-108.89	3	34.6		96.7	0	192-207	K.YVSSEQVSEEEINHER.E
282	4	645.6350			-498.62	3	35.3		82.1	0	192-207	K.YVSSEQVSEEEINHER.E								Deamidated: 6
309	3	566.2384			-109.36	3	30.8		40.4	0	212-226	K.QQALNEGKPENIVEK.M
210	2	566.3029			-574.43	3	31.5		41.8	0	212-226	K.QQALNEGKPENIVEK.M								Deamidated: 1
1020	4	616.7612			-111.04	2	66.9		40.9	0	249-259	K.NPDVTVEAFLK.T
955	4	616.7776			-881.44	2	67.1		47.2	0	249-259	K.NPDVTVEAFLK.T								Deamidated: 1
436	4	374.6865			-92.65	2	41.0		42.0	0	265-270	K.LVDFVR.Y
199	4	521.1865			-86.35	2	28.9		44.9	0	271-279	R.YEVGEGMEK.R
256	2	540.7511			9.70	2	33.8		32.5	0	281-289	R.EENFADEVK.G
Protein 13:				Dihydrolipoyllysine-residue acetyltransferase component of pyruvate dehydrogenase complex (EC 2.3.1.12) (E2) (Dihydrolipoamide acetyltransferase component of pyruvate dehydrogenase complex) - Staphylococcus aureus (strain Mu50 / ATCC 700699)
Accession:				ODP2_STAAM										Score:				1064.7
Database:				SwissProt(SwissProt_51.6.fasta)										MW [kDa]:				46.3
Database Date:				2009-12-02 17:47:11										pI:				4.8
Modification(s):			Deamidated											Sequence Coverage [%]:				30.2
														No. of unique Peptides:				16
Alias proteins:
Accession				Name								Description
ODP2_STAAN				SwissProt(SwissProt_51.6.fasta)								Dihydrolipoyllysine-residue acetyltransferase component of pyruvate dehydrogenase complex (EC 2.3.1.12) (E2) (Dihydrolipoamide acetyltransferase component of pyruvate dehydrogenase complex) - Staphylococcus aureus (strain N315)
Cmpd.	No. of Cmpds.	m/z meas.			Δ	z	Rt [min]		Score	P	Range	Sequence								Modification
					m/z [ppm]
732	4	536.2942			634.27	3	57.2		43.1	0	7-21	R.LPDIGEGIHEGEIVK.W
760	4	690.2360			-108.63	2	53.5		84.9	0	76-87	K.IDAPDAEDMQFK.G
670	1	690.3208			-698.11	2	54.1		85.2	0	76-87	K.IDAPDAEDMQFK.G								Deamidated: 10
465	4	956.6953			262.69	3	40.8		105.9	1	97-122	K.EEPAKEEAPAEQAPVATQTEEVDENR.T
405	1	956.7886			-325.50	3	41.1		102.4	1	97-122	K.EEPAKEEAPAEQAPVATQTEEVDENR.T								Deamidated: 12, 18
479	1	771.6211			-85.98	3	43.0		70.1	0	102-122	K.EEAPAEQAPVATQTEEVDENR.T
1147	4	540.2674			-113.34	2	73.2		34.5	0	255-263	K.LTFLPYVVK.A
867	4	673.6083			-84.77	3	62.6		79.2	0	272-289	K.YPALNTSFNEEAGEIVHK.H
729	4	412.7395			-107.32	2	52.0		30.3	0	303-310	R.GLLVPVVK.H
1390	4	853.3818			-84.54	2	89.7		92.3	0	316-330	K.SIFQISDEINELAVK.A
1374	1	853.4646			-563.69	2	90.0		64.5	0	316-330	K.SIFQISDEINELAVK.A								Deamidated: 10
1375	4	569.3123			-563.18	3	90.1		55.9	0	316-330	K.SIFQISDEINELAVK.A								Deamidated: 4
224	3	533.2649			-611.57	3	32.3		66.4	0	403-417	R.QIDGATGQNAMNHIK.R								Deamidated: 8
257	4	533.2160			-88.59	3	31.9		55.0	0	403-417	R.QIDGATGQNAMNHIK.R
289	4	533.2183			-698.98	3	31.8		55.6	0	403-417	R.QIDGATGQNAMNHIK.R								Deamidated: 1
1506	4	678.3085			-84.23	2	94.5		39.4	0	419-430	R.LLNNPELLLMEG.-
Protein 14:				2,3-bisphosphoglycerate-independent phosphoglycerate mutase (EC 5.4.2.1) (Phosphoglyceromutase) (BPG-independent PGAM) (iPGM) - Staphylococcus aureus (strain MRSA252)
Accession:				GPMI_STAAR										Score:				1053.4
Database:				SwissProt(SwissProt_51.6.fasta)										MW [kDa]:				56.4
Database Date:				2009-12-02 17:47:11										pI:				4.6
Modification(s):			Deamidated											Sequence Coverage [%]:				25.7
														No. of unique Peptides:				15
Cmpd.	No. of Cmpds.	m/z meas.			Δ	z	Rt [min]		Score	P	Range	Sequence								Modification
					m/z [ppm]
38	3	358.8300			-1000.18	3	19.8		38.4	0	27-35	K.LANKPNFDR.Y								Deamidated: 3
385	4	490.2250			-116.65	2	34.6		61.3	0	74-81	R.IVYQSLTR.I
281	1	490.2828			-1001.25	2	35.2		41.7	0	74-81	R.IVYQSLTR.I								Deamidated: 4
1033	4	791.3379			-84.37	2	70.9		107.8	0	171-185	K.FNELGIGQFASVSGR.Y
1004	4	791.4163			-606.54	2	71.2		91.6	0	171-185	K.FNELGIGQFASVSGR.Y								Deamidated: 8
349	4	599.7957			8.59	2	38.4		60.2	0	207-217	R.NFDAPTYATAK.E
738	1	610.3326			-793.23	2	57.6		68.4	0	261-271	R.AAQLSEIFANR.A								Deamidated: 10
825	4	610.2577			-110.51	2	56.9		73.5	0	261-271	R.AAQLSEIFANR.A
964	4	756.3087			-84.34	2	66.6		86.6	0	292-304	K.YNDNIDAAIVFEK.V
919	4	756.3844			-634.30	2	67.0		86.2	0	292-304	K.YNDNIDAAIVFEK.V								Deamidated: 2
1259	4	747.3282			-86.02	3	82.8		93.3	0	305-324	K.VDLNNTIGEIAQNNNLTQLR.I
1234	3	747.4023			-425.55	3	83.0		96.0	0	305-324	K.VDLNNTIGEIAQNNNLTQLR.I								Deamidated: 13
806	4	615.2423			-109.50	3	55.9		58.6	0	359-374	K.VATYDLKPEMSAYEVK.D
1973	2	976.0854			252.91	3	123.1		56.6	0	478-504	R.LGDLAPTLLDLLNVEQPEDMTGESLIK.H								Deamidated: 13
1967	2	975.8537			-320.57	3	123.7		33.2	0	478-504	R.LGDLAPTLLDLLNVEQPEDMTGESLIK.H								Deamidated: 13, 16
Protein 15:				Glyceraldehyde-3-phosphate dehydrogenase 1 (EC 1.2.1.12) (GAPDH 1) - Staphylococcus aureus (strain COL)
Accession:				G3P1_STAAC										Score:				935.1
Database:				SwissProt(SwissProt_51.6.fasta)										MW [kDa]:				36.3
Database Date:				2009-12-02 17:47:11										pI:				4.7
Modification(s):			Deamidated											Sequence Coverage [%]:				33.6
														No. of unique Peptides:				13
Alias proteins:
Accession				Name								Description
G3P1_STAAM				SwissProt(SwissProt_51.6.fasta)								Glyceraldehyde-3-phosphate dehydrogenase 1 (EC 1.2.1.12) (GAPDH 1) - Staphylococcus aureus (strain Mu50 / ATCC 700699)
G3P1_STAAN				SwissProt(SwissProt_51.6.fasta)								Glyceraldehyde-3-phosphate dehydrogenase 1 (EC 1.2.1.12) (GAPDH 1) - Staphylococcus aureus (strain N315)
G3P1_STAAR				SwissProt(SwissProt_51.6.fasta)								Glyceraldehyde-3-phosphate dehydrogenase 1 (EC 1.2.1.12) (GAPDH 1) - Staphylococcus aureus (strain MRSA252)
G3P1_STAAS				SwissProt(SwissProt_51.6.fasta)								Glyceraldehyde-3-phosphate dehydrogenase 1 (EC 1.2.1.12) (GAPDH 1) - Staphylococcus aureus (strain MSSA476)
G3P1_STAAU				SwissProt(SwissProt_51.6.fasta)								Glyceraldehyde-3-phosphate dehydrogenase 1 (EC 1.2.1.12) (GAPDH 1) - Staphylococcus aureus
G3P1_STAAW				SwissProt(SwissProt_51.6.fasta)								Glyceraldehyde-3-phosphate dehydrogenase 1 (EC 1.2.1.12) (GAPDH 1) - Staphylococcus aureus (strain MW2)
Cmpd.	No. of Cmpds.	m/z meas.			Δ	z	Rt [min]		Score	P	Range	Sequence								Modification
					m/z [ppm]
362	4	417.7294			5.67	2	39.0		49.7	0	5-12	K.VAINGFGR.I								Deamidated: 4
391	7	417.6926			1096.57	2	38.8		45.4	0	5-12	K.VAINGFGR.I
781	4	706.3606			20.33	2	59.8		84.9	0	54-66	R.FTGEVEVVDGGFR.V
688	4	592.7890			-99.34	2	50.0		62.3	0	117-128	K.VLISAPATGDLK.T
373	4	714.3201			-81.12	2	38.0		60.4	0	201-215	R.AAAENIIPNSTGAAK.A
333	4	435.7140			-83.08	2	35.9		44.5	0	220-227	K.VIPEIDGK.L
1407	4	585.9429			-111.51	3	87.0		80.8	0	235-251	R.VPVATGSLTELTVVLEK.Q
564	4	745.8069			-73.06	2	45.8		87.0	0	252-264	K.QDVTVEQVNEAMK.N
510	4	745.8739			-642.48	2	46.1		85.0	0	252-264	K.QDVTVEQVNEAMK.N								Deamidated: 1
1223	4	1008.8903			-86.80	2	80.8		100.2	0	310-326	K.VAAWYDNEMSYTAQLVR.T
1195	3	672.9968			-473.61	3	81.1		58.7	0	310-326	K.VAAWYDNEMSYTAQLVR.T								Deamidated: 14
1196	3	1008.9921			-473.30	2	81.1		105.1	0	310-326	K.VAAWYDNEMSYTAQLVR.T								Deamidated: 7
825	4	554.8223			11.20	2	62.2		70.9	0	327-336	R.TLAYLAELSK.-
Protein 16:				Cell division protein ftsZ OS=Staphylococcus aureus (strain COL) GN=ftsZ PE=3 SV=1
Accession:				FTSZ_STAAC										Score:				930.7
Database:				SwissProt(SwissProt_57.15.fasta)										MW [kDa]:				41.0
Database Date:				2011-08-05 12:52:50										pI:				4.7
Modification(s):			Deamidated											Sequence Coverage [%]:				36.4
														No. of unique Peptides:				15
Alias proteins:
Accession				Name								Description
FTSZ_STAAM				SwissProt(SwissProt_57.15.fasta)								Cell division protein ftsZ OS=Staphylococcus aureus (strain Mu50 / ATCC 700699) GN=ftsZ PE=1 SV=1
FTSZ_STAAN				SwissProt(SwissProt_57.15.fasta)								Cell division protein ftsZ OS=Staphylococcus aureus (strain N315) GN=ftsZ PE=1 SV=1
FTSZ_STAAR				SwissProt(SwissProt_57.15.fasta)								Cell division protein ftsZ OS=Staphylococcus aureus (strain MRSA252) GN=ftsZ PE=3 SV=1
FTSZ_STAAS				SwissProt(SwissProt_57.15.fasta)								Cell division protein ftsZ OS=Staphylococcus aureus (strain MSSA476) GN=ftsZ PE=3 SV=1
FTSZ_STAAU				SwissProt(SwissProt_57.15.fasta)								Cell division protein ftsZ OS=Staphylococcus aureus GN=ftsZ PE=1 SV=1
FTSZ_STAAW				SwissProt(SwissProt_57.15.fasta)								Cell division protein ftsZ OS=Staphylococcus aureus (strain MW2) GN=ftsZ PE=3 SV=1
FTSZ_STAA8				SwissProt(SwissProt_57.15.fasta)								Cell division protein ftsZ OS=Staphylococcus aureus (strain NCTC 8325) GN=ftsZ PE=3 SV=1
Cmpd.	No. of Cmpds.	m/z meas.			Δ	z	Rt [min]		Score	P	Range	Sequence								Modification
					m/z [ppm]
1096	4	593.2515			-86.65	3	72.9		50.5	0	1-15	-.MLEFEQGFNHLATLK.V
1074	4	593.2518			-638.55	3	72.9		66.6	0	1-15	-.MLEFEQGFNHLATLK.V								Deamidated: 6
223	4	642.2894			-85.62	2	28.7		114.9	0	16-29	K.VIGVGGGGNNAVNR.M
159	1	642.3477			-760.24	2	29.1		75.3	0	16-29	K.VIGVGGGGNNAVNR.M								Deamidated: 13
244	4	542.2464			-86.46	2	31.2		47.4	0	68-79	R.GLGAGANPEIGK.K
208	1	542.2948			-903.59	2	31.4		48.5	0	68-79	R.GLGAGANPEIGK.K								Deamidated: 7
160	1	602.7505			-87.40	2	25.5		45.0	0	144-155	R.QTQAAAGVEAMK.A
921	1	698.9028			-690.03	2	67.1		70.7	0	156-168	K.AAVDTLIVIPNDR.L								Deamidated: 11
967	4	698.8349			-83.67	2	66.8		84.2	0	156-168	K.AAVDTLIVIPNDR.L
528	3	408.2134			-83.08	2	45.4		45.5	0	169-175	R.LLDIVDK.S
593	3	521.1843			-108.42	2	45.3		37.8	0	176-184	K.STPMMEAFK.E
932	4	703.6151			-83.18	3	65.0		55.1	0	216-236	K.TIMSNQGSALMGIGVSSGENR.A
884	3	703.6842			-450.96	3	65.3		52.8	0	216-236	K.TIMSNQGSALMGIGVSSGENR.A								Deamidated: 5
221	3	895.3338			-89.13	2	30.0		87.1	0	326-344	K.SGSTGFGTSVNTSSNATSK.D
381	1	711.2408			-551.38	3	38.4		49.3	0	345-364	K.DESFTSNSSNAQATDSVSER.T								Deamidated: 7
Protein 17:				Dihydrolipoyl dehydrogenase OS=Staphylococcus aureus (strain COL) GN=pdhD PE=3 SV=1
Accession:				DLDH_STAAC										Score:				904.3
Database:				SwissProt(SwissProt_57.15.fasta)										MW [kDa]:				49.4
Database Date:				2011-08-05 12:52:50										pI:				4.8
Modification(s):			Deamidated											Sequence Coverage [%]:				32.9
														No. of unique Peptides:				15
Alias proteins:
Accession				Name								Description
DLDH_STAAM				SwissProt(SwissProt_57.15.fasta)								Dihydrolipoyl dehydrogenase OS=Staphylococcus aureus (strain Mu50 / ATCC 700699) GN=pdhD PE=1 SV=1
DLDH_STAAN				SwissProt(SwissProt_57.15.fasta)								Dihydrolipoyl dehydrogenase OS=Staphylococcus aureus (strain N315) GN=pdhD PE=1 SV=1
DLDH_STAAR				SwissProt(SwissProt_57.15.fasta)								Dihydrolipoyl dehydrogenase OS=Staphylococcus aureus (strain MRSA252) GN=pdhD PE=3 SV=1
DLDH_STAAS				SwissProt(SwissProt_57.15.fasta)								Dihydrolipoyl dehydrogenase OS=Staphylococcus aureus (strain MSSA476) GN=pdhD PE=3 SV=1
DLDH_STAAU				SwissProt(SwissProt_57.15.fasta)								Dihydrolipoyl dehydrogenase OS=Staphylococcus aureus GN=pdhD PE=3 SV=1
DLDH_STAAW				SwissProt(SwissProt_57.15.fasta)								Dihydrolipoyl dehydrogenase OS=Staphylococcus aureus (strain MW2) GN=pdhD PE=3 SV=1
Cmpd.	No. of Cmpds.	m/z meas.			Δ	z	Rt [min]		Score	P	Range	Sequence								Modification
					m/z [ppm]
1596	3	863.0551			-87.27	3	99.6		66.2	0	2-27	M.VVGDFPIETDTIVIGAGPGGYVAAIR.A
626	4	692.7725			-80.40	2	48.8		66.4	0	117-128	K.GEAYFVDNNSLR.V
87	2	479.6930			-87.70	2	23.1		40.4	0	134-141	K.SAQTYNFK.N
942	2	614.2937			-87.53	3	65.4		32.0	0	142-158	K.NAIIATGSRPIEIPNFK.F
764	3	820.9565			-586.57	2	59.0		99.3	0	163-178	R.VIDSTGALNLQEVPGK.L								Deamidated: 11
856	4	820.8556			-110.48	2	58.4		109.5	0	163-178	R.VIDSTGALNLQEVPGK.L
696	2	574.2400			-113.16	2	50.4		36.0	0	231-241	K.GVEIVTEAMAK.S
1051	3	718.3333			-83.31	2	70.7		66.8	0	262-274	K.TIEADYVLVTVGR.R
743	4	557.3021			-578.62	3	57.8		72.1	0	275-289	R.RPNTDELGLEELGVK.F								Deamidated: 3
770	4	557.2490			-85.68	3	57.5		75.8	0	275-289	R.RPNTDELGLEELGVK.F
319	3	387.1912			-84.22	2	35.1		55.7	0	294-300	R.GLLEVDK.Q
229	4	448.7183			1101.31	2	32.5		41.1	0	380-387	K.FPYAANGR.A
747	3	640.3380			12.47	2	58.1		66.6	0	388-399	R.ALSLDDTNGFVK.L
763	2	640.8300			12.40	2	59.0		44.1	0	388-399	R.ALSLDDTNGFVK.L								Deamidated: 8
581	3	501.7615			8.00	2	49.5		32.3	0	460-468	K.AIGYPIHTM.-
Protein 18:				Trigger factor (TF) - Staphylococcus aureus (strain bovine RF122)
Accession:				TIG_STAAB										Score:				859.7
Database:				SwissProt(SwissProt_51.6.fasta)										MW [kDa]:				48.6
Database Date:				2009-12-02 17:47:11										pI:				4.2
Modification(s):			Deamidated											Sequence Coverage [%]:				35.8
														No. of unique Peptides:				18
Alias proteins:
Accession				Name								Description
TIG_STAAR				SwissProt(SwissProt_51.6.fasta)								Trigger factor (TF) - Staphylococcus aureus (strain MRSA252)
Cmpd.	No. of Cmpds.	m/z meas.			Δ	z	Rt [min]		Score	P	Range	Sequence								Modification
					m/z [ppm]
825	1	778.8445			-717.81	2	60.3		36.7	0	9-23	K.EGNEGLLTVTVPAEK.V								Deamidated: 3
207	2	396.6833			-82.89	2	27.7		38.1	0	27-33	K.ALDQAFK.K
653	3	465.7089			-112.71	2	48.2		40.3	0	38-45	K.QINVPGFR.K
566	1	465.7633			-1051.28	2	48.8		28.4	0	38-45	K.QINVPGFR.K								Deamidated: 3
948	1	678.3427			13.40	3	68.3		36.7	0	214-231	K.DVVVTFPEEYHAEELAGK.E
1607	1	903.0111			-84.20	3	101.3		32.4	0	246-269	K.EVPELTDEIANELDAEANTVDEYK.E
279	3	550.8807			1112.34	3	29.3		44.3	1	281-295	K.ATDAENVEKEEAITK.A								Deamidated: 6
242	2	549.8938			-85.10	3	29.6		48.0	1	281-295	K.ATDAENVEKEEAITK.A
1282	4	740.2711			-113.00	3	80.5		103.0	0	296-315	K.ATDNTTIDIPEAMVNTELDR.M
1193	3	740.3649			-429.16	3	81.0		85.1	0	296-315	K.ATDNTTIDIPEAMVNTELDR.M								Deamidated: 4
162	1	484.2399			-1008.97	2	29.3		41.0	0	316-323	R.MVSEFAQR.I								Deamidated: 7
266	4	484.1878			-101.37	2	28.8		49.7	0	316-323	R.MVSEFAQR.I
510	4	549.8917			-82.00	3	44.6		63.3	1	372-385	K.IEATDEDIDKELEK.M
780	4	596.8200			-813.69	2	59.8		40.8	0	389-398	K.QFNISVEDIK.N								Deamidated: 1
834	4	596.7648			-82.59	2	59.5		54.8	0	389-398	K.QFNISVEDIK.N
398	4	544.7537			-86.67	2	39.1		42.5	0	399-408	K.NTLGNTDIIK.N
466	4	544.7389			-1016.07	2	38.8		38.1	0	399-408	K.NTLGNTDIIK.N								Deamidated: 1
527	3	364.7278			-24.95	2	47.0		36.5	0	416-421	K.VIDLLR.D
Protein 19:				50S ribosomal protein L1 - Staphylococcus aureus (strain bovine RF122)
Accession:				RL1_STAAB										Score:				846.6
Database:				SwissProt(SwissProt_51.6.fasta)										MW [kDa]:				24.7
Database Date:				2009-12-02 17:47:11										pI:				9.5
Modification(s):			Oxidation, Phospho, Deamidated											Sequence Coverage [%]:				51.3
														No. of unique Peptides:				15
Alias proteins:
Accession				Name								Description
RL1_STAAC				SwissProt(SwissProt_51.6.fasta)								50S ribosomal protein L1 - Staphylococcus aureus (strain COL)
RL1_STAAM				SwissProt(SwissProt_51.6.fasta)								50S ribosomal protein L1 - Staphylococcus aureus (strain Mu50 / ATCC 700699)
RL1_STAAS				SwissProt(SwissProt_51.6.fasta)								50S ribosomal protein L1 - Staphylococcus aureus (strain MSSA476)
RL1_STAAW				SwissProt(SwissProt_51.6.fasta)								50S ribosomal protein L1 - Staphylococcus aureus (strain MW2)
Cmpd.	No. of Cmpds.	m/z meas.			Δ	z	Rt [min]		Score	P	Range	Sequence								Modification
					m/z [ppm]
267	4	435.5191			-80.54	3	30.6		38.4	0	18-28	R.TQHYSVEEAIK.L
201	3	435.5550			-750.65	3	31.1		54.8	0	18-28	R.TQHYSVEEAIK.L								Deamidated: 2
305	4	507.2409			883.96	2	34.3		49.9	0	61-71	R.GAVVLPNGTGK.S
568	4	489.7437			-1086.99	2	46.0		30.6	0	72-80	K.SQSVLVFAK.G								Deamidated: 2
544	4	489.7428			-85.34	2	46.1		33.0	0	72-80	K.SQSVLVFAK.G
835	4	695.2550			-110.95	3	57.4		118.0	0	84-103	K.IAEAEAAGADYVGEAEYVQK.I
746	3	695.3423			-456.96	3	58.0		102.9	0	84-103	K.IAEAEAAGADYVGEAEYVQK.I								Deamidated: 19
725	1	590.2323			-87.43	3	51.8		28.2	1	135-150	K.GLMPNPKTGTVTMDVK.K								Phospho: 10
161	1	525.2044			1868.26	2	23.5		26.4	0	142-150	K.TGTVTMDVK.K								Oxidation: 6; Phospho: 3
158	3	476.2027			-87.64	2	25.4		38.1	0	142-150	K.TGTVTMDVK.K
82	2	476.7393			-90.40	2	21.8		36.2	0	168-177	K.AGIVHASIGK.V
1798	3	808.6776			-87.02	3	110.5		92.1	0	178-198	K.VSFTDEQLIENFNTLQDVLAK.A
1779	2	808.6775			-492.53	3	109.4		56.4	0	178-198	K.VSFTDEQLIENFNTLQDVLAK.A								Deamidated: 11
353	4	624.3413			7.11	2	38.6		75.2	0	211-223	K.SVAVTTTMGPGVK.I
226	3	391.1660			-107.77	2	26.7		66.4	0	224-230	K.IDTASFK.-
Protein 20:				Pyruvate dehydrogenase E1 component subunit beta OS=Staphylococcus aureus (strain COL) GN=pdhB PE=3 SV=1
Accession:				ODPB_STAAC										Score:				836.4
Database:				SwissProt(SwissProt_57.15.fasta)										MW [kDa]:				35.2
Database Date:				2011-08-05 12:52:50										pI:				4.5
Modification(s):			Deamidated											Sequence Coverage [%]:				48.6
														No. of unique Peptides:				14
Cmpd.	No. of Cmpds.	m/z meas.			Δ	z	Rt [min]		Score	P	Range	Sequence								Modification
					m/z [ppm]
1227	4	767.3043			-114.05	2	77.4		106.2	0	2-15	M.AQMTMVQAINDALK.T
1136	1	767.4017			-627.82	2	78.0		97.3	0	2-15	M.AQMTMVQAINDALK.T								Deamidated: 10
1518	1	717.6272			-78.11	3	95.2		32.5	0	20-39	K.NDQDVLIFGEDVGVNGGVFR.V								Deamidated: 15
120	1	379.1884			-114.92	2	21.4		26.8	0	110-116	K.TAPVTIR.G
524	4	573.3187			8.72	2	46.9		50.5	0	145-155	K.VVIPSGPYDAK.G
678	1	429.7393			-80.82	2	51.5		31.9	0	156-163	K.GLLISSIR.S
737	4	477.8636			-81.91	3	55.9		65.2	0	164-175	R.SNDPVVYLEHMK.L
806	2	825.9061			18.38	2	61.3		49.4	0	182-195	R.EEVPEEEYTIDIGK.A
1276	4	571.9870			11.39	3	85.0		74.4	0	238-253	R.TVQPIDVDTIVASVEK.T
89	1	500.2266			-112.18	2	19.4		67.1	0	257-265	R.AVVVQEAQR.Q
898	1	729.3270			597.65	2	64.3		29.4	0	266-280	R.QAGVGAAVVAELSER.A
933	4	570.2962			-81.72	2	65.0		57.7	0	281-291	R.AILSLEAPIGR.V
1457	4	783.3342			-86.83	3	91.9		81.2	0	292-312	R.VAAADTIYPFTQAENVWLPNK.N
1499	4	783.6512			-100.86	3	91.8		66.9	0	292-312	R.VAAADTIYPFTQAENVWLPNK.N								Deamidated: 12
Protein 21:				UPF0478 protein SA1560 OS=Staphylococcus aureus (strain N315) GN=SA1560 PE=1 SV=1
Accession:				Y1560_STAAN										Score:				799.3
Database:				SwissProt(SwissProt_57.15.fasta)										MW [kDa]:				18.0
Database Date:				2011-08-05 12:52:50										pI:				7.8
Modification(s):			Phospho, Dioxidation, Deamidated											Sequence Coverage [%]:				52.1
														No. of unique Peptides:				11
Alias proteins:
Accession				Name								Description
Y1599_STAAB				SwissProt(SwissProt_57.15.fasta)								UPF0478 protein SAB1599c OS=Staphylococcus aureus (strain bovine RF122 / ET3-1) GN=SAB1599c PE=3 SV=1
Y1665_STAAS				SwissProt(SwissProt_57.15.fasta)								UPF0478 protein SAS1665 OS=Staphylococcus aureus (strain MSSA476) GN=SAS1665 PE=3 SV=1
Y1682_STAAW				SwissProt(SwissProt_57.15.fasta)								UPF0478 protein MW1682 OS=Staphylococcus aureus (strain MW2) GN=MW1682 PE=3 SV=1
Y1685_STAA3				SwissProt(SwissProt_57.15.fasta)								UPF0478 protein SAUSA300_1685 OS=Staphylococcus aureus (strain USA300) GN=SAUSA300_1685 PE=3 SV=1
Y1739_STAAM				SwissProt(SwissProt_57.15.fasta)								UPF0478 protein SAV1739 OS=Staphylococcus aureus (strain Mu50 / ATCC 700699) GN=SAV1739 PE=3 SV=1
Y1789_STAAC				SwissProt(SwissProt_57.15.fasta)								UPF0478 protein SACOL1789 OS=Staphylococcus aureus (strain COL) GN=SACOL1789 PE=3 SV=1
Y1817_STAAR				SwissProt(SwissProt_57.15.fasta)								UPF0478 protein SAR1817 OS=Staphylococcus aureus (strain MRSA252) GN=SAR1817 PE=3 SV=1
Y1855_STAA8				SwissProt(SwissProt_57.15.fasta)								UPF0478 protein SAOUHSC_01855 OS=Staphylococcus aureus (strain NCTC 8325) GN=SAOUHSC_01855 PE=3 SV=1
Cmpd.	No. of Cmpds.	m/z meas.			Δ	z	Rt [min]		Score	P	Range	Sequence								Modification
					m/z [ppm]
656	4	736.8292			-80.95	2	51.8		104.3	0	40-53	K.TLDGVEGQVQGITR.E
630	4	736.8975			-655.47	2	52.1		99.6	0	40-53	K.TLDGVEGQVQGITR.E								Deamidated: 8
309	4	472.7342			-84.67	2	34.5		63.9	0	76-84	R.LNSVVDAVK.G
276	4	472.7753			-1037.25	2	34.9		44.1	0	76-84	R.LNSVVDAVK.G								Deamidated: 2
649	4	774.3256			-78.84	2	50.1		102.1	0	85-99	K.GIGDSVQTLNSSVDR.V
178	3	567.2180			-108.85	3	24.3		63.1	0	100-114	R.VTNSITHNISQNEDK.I
1333	4	959.4062			-87.96	2	86.7		111.5	0	115-131	K.ISQVVQWSNVAMEIADK.W
1316	3	959.5016			-501.06	2	87.0		69.5	0	115-131	K.ISQVVQWSNVAMEIADK.W								Deamidated: 6
1246	3	678.5992			926.72	3	82.1		33.8	0	115-131	K.ISQVVQWSNVAMEIADK.W								Phospho: 8; Dioxidation: 12; Deamidated: 6, 9
54	4	540.8697			-87.24	3	19.5		63.4	0	146-160	K.ANNVATDANHSYTSR.V
21	4	540.9183			-603.36	3	19.9		43.9	0	146-160	K.ANNVATDANHSYTSR.V								Deamidated: 2
Protein 22:				Phosphoglycerate kinase (EC 2.7.2.3) - Staphylococcus aureus (strain COL)
Accession:				PGK_STAAC										Score:				741.6
Database:				SwissProt(SwissProt_51.6.fasta)										MW [kDa]:				42.6
Database Date:				2009-12-02 17:47:11										pI:				5.0
Modification(s):			Deamidated											Sequence Coverage [%]:				29.0
														No. of unique Peptides:				14
Alias proteins:
Accession				Name								Description
PGK_STAAM				SwissProt(SwissProt_51.6.fasta)								Phosphoglycerate kinase (EC 2.7.2.3) - Staphylococcus aureus (strain Mu50 / ATCC 700699)
PGK_STAAN				SwissProt(SwissProt_51.6.fasta)								Phosphoglycerate kinase (EC 2.7.2.3) - Staphylococcus aureus (strain N315)
PGK_STAAR				SwissProt(SwissProt_51.6.fasta)								Phosphoglycerate kinase (EC 2.7.2.3) - Staphylococcus aureus (strain MRSA252)
PGK_STAAS				SwissProt(SwissProt_51.6.fasta)								Phosphoglycerate kinase (EC 2.7.2.3) - Staphylococcus aureus (strain MSSA476)
PGK_STAAU				SwissProt(SwissProt_51.6.fasta)								Phosphoglycerate kinase (EC 2.7.2.3) - Staphylococcus aureus
PGK_STAAW				SwissProt(SwissProt_51.6.fasta)								Phosphoglycerate kinase (EC 2.7.2.3) - Staphylococcus aureus (strain MW2)
Cmpd.	No. of Cmpds.	m/z meas.			Δ	z	Rt [min]		Score	P	Range	Sequence								Modification
					m/z [ppm]
502	4	451.7131			-111.23	2	40.8		42.4	0	5-12	K.IVSDLDLK.G
580	4	452.2129			-82.92	2	46.6		65.4	0	20-27	R.ADFNVPLK.D
528	1	452.2533			-1080.24	2	47.0		36.9	0	20-27	R.ADFNVPLK.D								Deamidated: 4
652	3	639.9890			-500.66	3	53.2		77.7	1	20-36	R.ADFNVPLKDGEITNDNR.I								Deamidated: 4
742	3	639.9104			-111.19	3	52.7		84.4	1	20-36	R.ADFNVPLKDGEITNDNR.I
1409	4	624.3639			-517.91	3	91.7		62.0	0	37-53	R.IVQALPTIQYIIEQGGK.I								Deamidated: 9
1447	4	624.3011			-93.47	3	91.3		61.7	0	37-53	R.IVQALPTIQYIIEQGGK.I
546	4	447.8928			-81.66	3	46.3		36.1	0	72-83	K.LTLRPVAEDLSK.K
887	1	696.6785			-83.96	3	63.7		29.5	0	182-202	K.FIGGVVNDPHKPVVAILGGAK.V
283	1	443.7534			-1107.10	2	35.4		27.9	0	212-219	K.NLVNIADK.I								Deamidated: 4
315	2	443.7144			-87.61	2	34.9		36.4	0	212-219	K.NLVNIADK.I
490	4	442.7400			-81.78	2	43.5		46.9	0	262-269	K.IVLPVDTK.V
1090	4	828.6843			323.88	3	72.6		70.6	0	280-303	K.ITVVPSDSIPADQEGMDIGPNTVK.L
1041	3	828.7657			26.25	3	72.9		63.6	0	280-303	K.ITVVPSDSIPADQEGMDIGPNTVK.L								Deamidated: 21
Protein 23:				Pyruvate dehydrogenase E1 component subunit alpha (EC 1.2.4.1) - Staphylococcus aureus (strain COL)
Accession:				ODPA_STAAC										Score:				741.4
Database:				SwissProt(SwissProt_51.6.fasta)										MW [kDa]:				41.4
Database Date:				2009-12-02 17:47:11										pI:				4.8
Modification(s):			Oxidation, Deamidated											Sequence Coverage [%]:				37.0
														No. of unique Peptides:				13
Alias proteins:
Accession				Name								Description
ODPA_STAAM				SwissProt(SwissProt_51.6.fasta)								Pyruvate dehydrogenase E1 component subunit alpha (EC 1.2.4.1) - Staphylococcus aureus (strain Mu50 / ATCC 700699)
ODPA_STAAN				SwissProt(SwissProt_51.6.fasta)								Pyruvate dehydrogenase E1 component subunit alpha (EC 1.2.4.1) - Staphylococcus aureus (strain N315)
ODPA_STAAS				SwissProt(SwissProt_51.6.fasta)								Pyruvate dehydrogenase E1 component subunit alpha (EC 1.2.4.1) - Staphylococcus aureus (strain MSSA476)
ODPA_STAAW				SwissProt(SwissProt_51.6.fasta)								Pyruvate dehydrogenase E1 component subunit alpha (EC 1.2.4.1) - Staphylococcus aureus (strain MW2)
Cmpd.	No. of Cmpds.	m/z meas.			Δ	z	Rt [min]		Score	P	Range	Sequence								Modification
					m/z [ppm]
326	1	510.2796			-963.42	2	37.3		43.1	0	5-13	K.LQAQFDAVK.V								Deamidated: 4
426	4	510.2210			-115.03	2	36.7		49.7	0	5-13	K.LQAQFDAVK.V
1296	4	815.0070			-84.86	3	84.7		112.8	0	74-96	R.LGFYAPTAGQEASQLASQYALEK.E
1275	3	815.0893			-386.13	3	84.9		108.8	0	74-96	R.LGFYAPTAGQEASQLASQYALEK.E								Deamidated: 10
1171	1	663.6123			-116.98	3	74.6		27.7	0	195-212	K.APAIFVIQNNNYAISTPR.S
96	1	530.7256			-1038.39	2	19.9		49.1	0	215-224	K.QTAAETLAQK.A								Deamidated: 1
1719	1	806.9941			699.87	3	104.2		25.8	0	225-248	K.AIAVGIPGIQVDGMDALAVYQATK.E								Oxidation: 14
1615	3	801.1076			-397.32	3	102.8		42.8	0	225-248	K.AIAVGIPGIQVDGMDALAVYQATK.E								Deamidated: 10
1010	4	854.8609			-83.56	2	68.7		89.3	0	254-269	R.AVAGEGPTLIETMTYR.Y
190	3	473.1578			-111.02	3	24.9		57.4	0	270-282	R.YGPHTMAGDDPTR.Y
182	1	605.1821			-110.42	2	24.5		45.6	0	285-294	R.TSDEDAEWEK.K
579	4	577.5669			-85.49	3	47.8		44.4	1	309-322	K.GLWNEDKENEVIER.A
640	4	577.5528			-677.43	3	47.7		44.8	1	309-322	K.GLWNEDKENEVIER.A								Deamidated: 4
Protein 24:				Chaperone protein hchA (Hsp31) - Staphylococcus aureus (strain COL)
Accession:				HCHA_STAAC										Score:				730.8
Database:				SwissProt(SwissProt_51.6.fasta)										MW [kDa]:				32.2
Database Date:				2009-12-02 17:47:11										pI:				4.8
Modification(s):			Deamidated											Sequence Coverage [%]:				34.9
														No. of unique Peptides:				12
Alias proteins:
Accession				Name								Description
HCHA_STAAM				SwissProt(SwissProt_51.6.fasta)								Chaperone protein hchA (Hsp31) - Staphylococcus aureus (strain Mu50 / ATCC 700699)
HCHA_STAAN				SwissProt(SwissProt_51.6.fasta)								Chaperone protein hchA (Hsp31) - Staphylococcus aureus (strain N315)
Cmpd.	No. of Cmpds.	m/z meas.			Δ	z	Rt [min]		Score	P	Range	Sequence								Modification
					m/z [ppm]
1356	2	744.9356			-113.02	3	84.3		68.6	0	17-36	K.AEDNAFFPSPYSLSQYTAPK.T
1272	1	745.0311			-424.91	3	84.8		30.9	0	17-36	K.AEDNAFFPSPYSLSQYTAPK.T								Deamidated: 4
86	1	349.7919			-107.60	3	19.2		34.1	0	37-45	K.TDFDGVEHK.G
523	4	516.2247			-109.62	2	41.9		60.2	0	55-63	K.VLMIAAEER.Y
401	4	468.7572			3.61	2	40.9		46.0	0	64-71	R.YVLLENGK.M								Deamidated: 6
494	3	468.7022			936.83	2	40.3		52.6	0	64-71	R.YVLLENGK.M
1378	1	737.7073			24.69	3	90.2		44.7	0	108-126	K.LELWAMPTEDEAVISTYNK.L								Deamidated: 18
1421	4	737.9686			823.93	3	89.9		73.8	0	108-126	K.LELWAMPTEDEAVISTYNK.L
1329	4	529.7581			-109.03	2	83.0		54.7	0	237-245	K.WLVADLLTK.Q
728	4	757.9172			13.88	2	57.0		109.0	0	265-279	K.LLTGDSPLASNELGK.L
1085	4	729.3299			-86.11	2	72.3		87.5	0	280-292	K.LAVNEMLNAIQNK.-
1035	1	729.3994			-664.93	2	72.7		68.6	0	280-292	K.LAVNEMLNAIQNK.-								Deamidated: 8
Protein 25:				Alcohol dehydrogenase OS=Staphylococcus aureus (strain bovine RF122 / ET3-1) GN=adh PE=3 SV=1
Accession:				ADH_STAAB										Score:				724.8
Database:				SwissProt(SwissProt_57.15.fasta)										MW [kDa]:				36.0
Database Date:				2011-08-05 12:52:50										pI:				5.2
Modification(s):			Deamidated											Sequence Coverage [%]:				34.5
														No. of unique Peptides:				11
Alias proteins:
Accession				Name								Description
ADH_STAAC				SwissProt(SwissProt_57.15.fasta)								Alcohol dehydrogenase OS=Staphylococcus aureus (strain COL) GN=adh PE=3 SV=1
ADH_STAAR				SwissProt(SwissProt_57.15.fasta)								Alcohol dehydrogenase OS=Staphylococcus aureus (strain MRSA252) GN=adh PE=3 SV=1
ADH_STAAS				SwissProt(SwissProt_57.15.fasta)								Alcohol dehydrogenase OS=Staphylococcus aureus (strain MSSA476) GN=adh PE=3 SV=1
ADH_STAAW				SwissProt(SwissProt_57.15.fasta)								Alcohol dehydrogenase OS=Staphylococcus aureus (strain MW2) GN=adh PE=3 SV=1
ADH_STAA3				SwissProt(SwissProt_57.15.fasta)								Alcohol dehydrogenase OS=Staphylococcus aureus (strain USA300) GN=adh PE=3 SV=1
ADH_STAA8				SwissProt(SwissProt_57.15.fasta)								Alcohol dehydrogenase OS=Staphylococcus aureus (strain NCTC 8325) GN=adh PE=3 SV=1
Cmpd.	No. of Cmpds.	m/z meas.			Δ	z	Rt [min]		Score	P	Range	Sequence								Modification
					m/z [ppm]
808	4	629.6553			-506.28	3	61.4		95.3	0	45-63	K.NADFGDVTGVTLGHEGIGK.V								Deamidated: 1
839	4	629.5950			-81.39	3	61.2		85.5	0	45-63	K.NADFGDVTGVTLGHEGIGK.V
881	4	665.7809			-116.75	2	59.6		42.2	0	64-75	K.VIEVAEDVESLK.I
655	1	575.2474			-79.17	2	51.7		49.4	0	189-198	K.IVAFDINDDK.L
609	1	580.8344			8.14	2	51.0		61.5	0	230-241	K.GLDATVVTSVAK.T
689	4	609.2620			-111.45	2	50.1		72.5	0	242-252	K.TPFNQAVDVVK.A
603	4	609.3352			-797.98	2	50.7		72.5	0	242-252	K.TPFNQAVDVVK.A								Deamidated: 4
631	4	498.7524			-111.55	2	47.2		51.4	0	257-266	R.VVAVGLPVDK.M
617	4	429.6816			-109.78	2	46.5		60.7	0	267-273	K.MNLDIPR.L
1500	4	813.9048			-86.14	2	95.4		97.5	0	274-289	R.LVLDGIEVVGSLVGTR.Q
1581	2	737.2833			-87.15	3	98.8		36.2	0	313-331	K.LEEINDIFEEMENGTITGR.M
Protein 26:				ATP synthase subunit alpha (EC 3.6.3.14) (ATPase subunit alpha) (ATP synthase F1 sector subunit alpha) - Staphylococcus aureus (strain bovine RF122)
Accession:				ATPA_STAAB										Score:				694.8
Database:				SwissProt(SwissProt_51.6.fasta)										MW [kDa]:				54.5
Database Date:				2009-12-02 17:47:11										pI:				4.7
Modification(s):			Deamidated											Sequence Coverage [%]:				24.7
														No. of unique Peptides:				12
Cmpd.	No. of Cmpds.	m/z meas.			Δ	z	Rt [min]		Score	P	Range	Sequence								Modification
					m/z [ppm]
694	4	501.2416			-86.46	2	53.6		64.6	0	5-13	K.AEEISALLR.S
1126	4	721.3093			-111.27	2	72.1		86.1	0	94-106	R.IMEVPVGEELIGR.V
483	4	593.7512			-114.79	2	39.7		51.0	0	141-151	K.SVDEPLQTGIK.A
388	1	593.8216			-824.12	2	40.3		55.9	0	141-151	K.SVDEPLQTGIK.A								Deamidated: 7
842	4	512.7687			-82.79	2	59.8		51.2	0	152-161	K.AIDALVPIGR.G
973	5	665.8211			-92.22	2	67.0		72.5	0	176-187	K.TTIAIDTILNQK.D
929	1	665.8844			-735.42	2	67.4		51.1	0	176-187	K.TTIAIDTILNQK.D								Deamidated: 11
487	3	419.1931			-80.64	2	41.9		38.6	0	384-390	R.LDLASYR.E
1445	1	708.0027			20.60	3	93.5		44.0	0	391-409	R.ELESFAQFGSDLDEFTASK.L								Deamidated: 7
1293	4	738.3286			-84.00	2	84.4		80.1	0	443-455	K.GYLDDIPVVDITR.F
1588	1	843.9962			-471.51	3	100.3		43.3	0	456-476	R.FEDELNHWAESNATELLNEIR.E								Deamidated: 12
638	1	542.7238			-83.45	2	50.9		56.4	0	487-495	K.FDTAINEFK.K
Protein 27:				Alkyl hydroperoxide reductase subunit C - Staphylococcus aureus (strain bovine RF122)
Accession:				AHPC_STAAB										Score:				685.1
Database:				SwissProt(SwissProt_55.3.fasta)										MW [kDa]:				21.0
Database Date:				2008-09-07 14:37:52										pI:				4.7
Modification(s):			Deamidated											Sequence Coverage [%]:				33.3
														No. of unique Peptides:				8
Alias proteins:
Accession				Name								Description
AHPC_STAAC				SwissProt(SwissProt_55.3.fasta)								Alkyl hydroperoxide reductase subunit C - Staphylococcus aureus (strain COL)
AHPC_STAAM				SwissProt(SwissProt_55.3.fasta)								Alkyl hydroperoxide reductase subunit C - Staphylococcus aureus (strain Mu50 / ATCC 700699)
AHPC_STAAN				SwissProt(SwissProt_55.3.fasta)								Alkyl hydroperoxide reductase subunit C - Staphylococcus aureus (strain N315)
AHPC_STAAR				SwissProt(SwissProt_55.3.fasta)								Alkyl hydroperoxide reductase subunit C - Staphylococcus aureus (strain MRSA252)
AHPC_STAAS				SwissProt(SwissProt_55.3.fasta)								Alkyl hydroperoxide reductase subunit C - Staphylococcus aureus (strain MSSA476)
AHPC_STAAW				SwissProt(SwissProt_55.3.fasta)								Alkyl hydroperoxide reductase subunit C - Staphylococcus aureus (strain MW2)
AHPC_STAA3				SwissProt(SwissProt_55.3.fasta)								Alkyl hydroperoxide reductase subunit C - Staphylococcus aureus (strain USA300)
AHPC_STAA8				SwissProt(SwissProt_55.3.fasta)								Alkyl hydroperoxide reductase subunit C - Staphylococcus aureus (strain NCTC 8325)
Cmpd.	No. of Cmpds.	m/z meas.			Δ	z	Rt [min]		Score	P	Range	Sequence								Modification
					m/z [ppm]
883	4	848.8629			-81.76	2	63.4		82.9	0	94-108	K.ITYTMIGDPSQTITR.N
1109	3	774.8983			-618.98	2	76.5		107.8	0	109-122	R.NFDVLDEATGLAQR.G								Deamidated: 13
1201	4	774.8005			-110.65	2	76.0		111.7	0	109-122	R.NFDVLDEATGLAQR.G
1111	4	516.9345			-618.83	3	76.6		76.3	0	109-122	R.NFDVLDEATGLAQR.G								Deamidated: 1
1418	4	1172.4962			-82.21	2	89.8		133.2	0	123-145	R.GTFIIDPDGVVQASEINADGIGR.D
1373	3	1172.6126			-402.41	2	90.0		48.9	0	123-145	R.GTFIIDPDGVVQASEINADGIGR.D								Deamidated: 17
1372	3	782.4131			26.73	3	89.9		84.4	0	123-145	R.GTFIIDPDGVVQASEINADGIGR.D								Deamidated: 12
761	4	570.7909			-76.83	2	55.9		40.0	0	178-188	K.TLQPGLDLVGK.I
Protein 28:				Probable quinol oxidase subunit 2 OS=Staphylococcus aureus (strain USA300) GN=qoxA PE=3 SV=1
Accession:				QOX2_STAA3										Score:				681.4
Database:				SwissProt(SwissProt_57.15.fasta)										MW [kDa]:				41.8
Database Date:				2011-08-05 12:52:50										pI:				9.2
Modification(s):			Deamidated											Sequence Coverage [%]:				20.5
														No. of unique Peptides:				12
Alias proteins:
Accession				Name								Description
QOX2_STAA8				SwissProt(SwissProt_57.15.fasta)								Probable quinol oxidase subunit 2 OS=Staphylococcus aureus (strain NCTC 8325) GN=qoxA PE=3 SV=1
QOX2_STAAC				SwissProt(SwissProt_57.15.fasta)								Probable quinol oxidase subunit 2 OS=Staphylococcus aureus (strain COL) GN=qoxA PE=3 SV=1
QOX2_STAAM				SwissProt(SwissProt_57.15.fasta)								Probable quinol oxidase subunit 2 OS=Staphylococcus aureus (strain Mu50 / ATCC 700699) GN=qoxA PE=3 SV=1
QOX2_STAAN				SwissProt(SwissProt_57.15.fasta)								Probable quinol oxidase subunit 2 OS=Staphylococcus aureus (strain N315) GN=qoxA PE=1 SV=1
QOX2_STAAR				SwissProt(SwissProt_57.15.fasta)								Probable quinol oxidase subunit 2 OS=Staphylococcus aureus (strain MRSA252) GN=qoxA PE=3 SV=1
QOX2_STAAS				SwissProt(SwissProt_57.15.fasta)								Probable quinol oxidase subunit 2 OS=Staphylococcus aureus (strain MSSA476) GN=qoxA PE=3 SV=1
QOX2_STAAW				SwissProt(SwissProt_57.15.fasta)								Probable quinol oxidase subunit 2 OS=Staphylococcus aureus (strain MW2) GN=qoxA PE=3 SV=1
Cmpd.	No. of Cmpds.	m/z meas.			Δ	z	Rt [min]		Score	P	Range	Sequence								Modification
					m/z [ppm]
1564	1	717.9600			-88.68	3	98.0		59.7	0	157-175	K.LQAMDTMTSFWIPQLGGQK.Y
255	4	614.7180			-85.74	2	31.8		51.6	0	199-209	R.NSNFNGEGFSR.Q
220	4	614.7755			-791.82	2	32.1		50.9	0	199-209	R.NSNFNGEGFSR.Q								Deamidated: 1
297	4	541.7098			-80.96	2	32.3		56.6	0	234-242	K.TLDQDTFDK.Q
228	1	541.7562			-902.65	2	32.5		54.6	0	234-242	K.TLDQDTFDK.Q								Deamidated: 4
288	4	499.2436			-87.91	2	33.5		43.6	0	243-251	K.QLLPSTPNK.A
258	1	499.2884			-982.66	2	33.9		49.2	0	243-251	K.QLLPSTPNK.A								Deamidated: 8
356	4	499.2317			-1095.97	2	33.2		34.1	0	243-251	K.QLLPSTPNK.A								Deamidated: 1
869	3	729.7557			-79.81	2	62.6		72.8	0	285-296	K.DPNFTSEENMFK.D
1049	4	898.8551			-83.14	2	71.6		86.8	0	323-337	K.LMILGNDEPYNNEFK.K
1018	1	599.6312			-531.89	3	71.9		39.2	0	323-337	K.LMILGNDEPYNNEFK.K								Deamidated: 11
1017	4	898.9428			-532.55	2	71.8		82.2	0	323-337	K.LMILGNDEPYNNEFK.K								Deamidated: 6
Protein 25:				Immunodominant staphylococcal antigen A precursor - Staphylococcus aureus (strain COL)
Accession:				ISAA_STAAC										Score:				1157.2
Database:				SwissProt(SwissProt_51.6.fasta)										MW [kDa]:				24.2
Database Date:				2009-12-02 17:47:11										pI:				6.1
Modification(s):			Oxidation, Deamidated											Sequence Coverage [%]:				19.3
														No. of unique Peptides:				11
Alias proteins:
Accession				Name								Description
ISAA_STAAS				SwissProt(SwissProt_51.6.fasta)								Immunodominant staphylococcal antigen A precursor - Staphylococcus aureus (strain MSSA476)
ISAA_STAAU				SwissProt(SwissProt_51.6.fasta)								Immunodominant staphylococcal antigen A precursor (Secretory protein SAI-B) (SAI-2) - Staphylococcus aureus
ISAA_STAAW				SwissProt(SwissProt_51.6.fasta)								Immunodominant staphylococcal antigen A precursor - Staphylococcus aureus (strain MW2)
ISAA_STAA3				SwissProt(SwissProt_51.6.fasta)								Immunodominant staphylococcal antigen A precursor - Staphylococcus aureus (strain USA300)
ISAA_STAA8				SwissProt(SwissProt_51.6.fasta)								Immunodominant staphylococcal antigen A precursor - Staphylococcus aureus (strain NCTC 8325)
Cmpd.	No. of Cmpds.	m/z meas.			Δ	z	Rt [min]		Score	P	Range	Sequence								Modification
					m/z [ppm]
222	3	388.8500			-28.25	3	46.5		49.1	0	57-66	K.DGAYDIHFVK.D
487	17	669.6587			-486.82	3	54.8		111.0	0	148-168	R.LSNGNTAGATGSSAAQIMAQR.T								Deamidated: 3, 16
508	8	1003.9713			-500.07	2	53.8		119.2	0	148-168	R.LSNGNTAGATGSSAAQIMAQR.T								Deamidated: 3, 5
489	5	1003.9845			-487.01	2	54.8		101.0	0	148-168	R.LSNGNTAGATGSSAAQIMAQR.T								Deamidated: 5, 16
507	13	1003.9746			-7.00	2	53.8		140.7	0	148-168	R.LSNGNTAGATGSSAAQIMAQR.T								Deamidated: 5
101	2	674.9300			-86.65	3	34.4		69.7	0	148-168	R.LSNGNTAGATGSSAAQIMAQR.T								Oxidation: 18; Deamidated: 5
274	26	669.6553			-2.34	3	50.7		40.4	0	148-168	R.LSNGNTAGATGSSAAQIMAQR.T								Deamidated: 16
297	9	1003.4841			-495.51	2	48.2		105.3	0	148-168	R.LSNGNTAGATGSSAAQIMAQR.T								Deamidated: 20
509	15	669.6500			-499.81	3	53.8		114.6	0	148-168	R.LSNGNTAGATGSSAAQIMAQR.T								Deamidated: 3, 20
568	28	669.2542			-111.47	3	44.1		111.9	0	148-168	R.LSNGNTAGATGSSAAQIMAQR.T
1120	3	702.3242			-87.58	2	74.0		85.3	0	169-182	R.TGVSASTWAAIIAR.E
Protein 30:				Phosphate acetyltransferase OS=Staphylococcus aureus (strain MSSA476) GN=pta PE=3 SV=1
Accession:				PTA_STAAS										Score:				646.3
Database:				SwissProt(SwissProt_57.15.fasta)										MW [kDa]:				34.9
Database Date:				2011-08-05 12:52:50										pI:				4.6
Modification(s):			Deamidated											Sequence Coverage [%]:				40.2
														No. of unique Peptides:				12
Alias proteins:
Accession				Name								Description
PTA_STAAW				SwissProt(SwissProt_57.15.fasta)								Phosphate acetyltransferase OS=Staphylococcus aureus (strain MW2) GN=pta PE=3 SV=1
Cmpd.	No. of Cmpds.	m/z meas.			Δ	z	Rt [min]		Score	P	Range	Sequence								Modification
					m/z [ppm]
455	4	578.7335			-107.78	2	38.3		54.4	0	19-28	K.IVLPEGEDER.V
1380	4	850.3871			702.71	3	87.7		79.5	0	29-52	R.VLTAATQLQATDYVTPIVLGDETK.V
1554	1	700.3207			390.28	3	98.5		59.4	0	60-78	K.LDLDISNIELINPATSELK.A
675	1	589.2652			-83.25	2	52.8		35.9	0	79-88	K.AELVQSFVER.R
1864	1	935.1362			-338.72	3	115.8		32.4	0	93-117	K.ATEEQAQELLNNVNYFGTMLVYAGK.A								Deamidated: 5
1932	1	935.6869			-100.69	3	116.2		37.5	0	93-117	K.ATEEQAQELLNNVNYFGTMLVYAGK.A								Deamidated: 11, 12
1459	2	748.3284			830.67	3	92.0		45.1	0	261-281	K.LQGDANVFVFPSLEAGNIGYK.I								Deamidated: 2, 6
1420	3	747.0618			-424.82	3	92.4		66.5	0	261-281	K.LQGDANVFVFPSLEAGNIGYK.I								Deamidated: 2
1438	3	746.9863			-87.01	3	92.2		75.6	0	261-281	K.LQGDANVFVFPSLEAGNIGYK.I
1368	2	781.3449			343.78	3	88.5		58.1	0	286-308	R.LGGYDAVGPVLQGLNSPVNDLSR.G
1429	4	781.9855			743.60	3	88.2		45.1	0	286-308	R.LGGYDAVGPVLQGLNSPVNDLSR.G								Deamidated: 15
1346	2	782.0839			449.61	3	88.6		56.9	0	286-308	R.LGGYDAVGPVLQGLNSPVNDLSR.G								Deamidated: 12, 15
Protein 31:				DNA-directed RNA polymerase subunit beta' OS=Staphylococcus aureus (strain USA300) GN=rpoC PE=3 SV=2
Accession:				RPOC_STAA3										Score:				636.3
Database:				SwissProt(SwissProt_57.15.fasta)										MW [kDa]:				135.3
Database Date:				2011-08-05 12:52:50										pI:				6.5
Modification(s):			Deamidated											Sequence Coverage [%]:				12.1
														No. of unique Peptides:				14
Cmpd.	No. of Cmpds.	m/z meas.			Δ	z	Rt [min]		Score	P	Range	Sequence								Modification
					m/z [ppm]
1131	2	790.3869			-87.79	2	74.5		67.6	0	271-285	R.LLDLGAPGIIVQNEK.R
110	2	394.7090			-97.49	2	23.1		54.0	0	557-564	K.ILATSVGK.I
1130	1	756.3330			582.00	2	76.0		28.0	0	594-607	R.YFIDPTTLGEGGLK.E
1146	2	708.7502			-110.44	2	73.1		64.3	0	635-646	R.FSITDTSMMLDR.M
1149	3	638.3068			-97.48	2	75.7		60.7	0	762-772	K.IIELPITSSFR.E
859	1	613.7893			-113.16	2	58.6		34.4	0	808-818	R.LVDVAQDVIVR.E
577	1	593.2284			748.99	2	44.6		28.1	1	906-916	K.CYGKNLATGEK.V								Deamidated: 5
666	3	605.2601			-84.45	3	50.9		57.6	0	942-959	R.TFHTGGVAGSDITQGLPR.I
618	2	605.3162			-533.44	3	51.4		32.6	0	942-959	R.TFHTGGVAGSDITQGLPR.I								Deamidated: 14
504	3	503.2278			-87.54	2	42.7		44.6	0	960-967	R.IQEIFEAR.N
447	1	503.2732			-973.95	2	43.1		35.1	0	960-967	R.IQEIFEAR.N								Deamidated: 2
659	4	626.3214			-84.97	2	52.0		43.2	0	1014-1024	R.IIVEIGQPVQR.G
635	1	626.3806			-775.38	2	52.3		33.8	0	1014-1024	R.IIVEIGQPVQR.G								Deamidated: 7
1067	1	628.0010			-518.53	3	74.2		27.3	0	1092-1108	K.LLPGSLVDIHNFTDANR.E								Deamidated: 11
Protein 32:				ATP synthase subunit beta OS=Bacillus subtilis GN=atpD PE=1 SV=1
Accession:				ATPB_BACSU										Score:				628.3
Database:				SwissProt(SwissProt_57.15.fasta)										MW [kDa]:				51.4
Database Date:				2011-08-05 12:52:50										pI:				4.7
Modification(s):			Deamidated											Sequence Coverage [%]:				22.4
														No. of unique Peptides:				1
Cmpd.	No. of Cmpds.	m/z meas.			Δ	z	Rt [min]		Score	P	Range	Sequence								Modification
					m/z [ppm]
47	3	423.5198			-138.46	3	20.6		37.6	0	6-17	R.VSQVLGPVVDVR.F								Deamidated: 3
Protein 33:				Inosine-5'-monophosphate dehydrogenase (EC 1.1.1.205) (IMP dehydrogenase) (IMPDH) (IMPD) - Staphylococcus aureus (strain MW2)
Accession:				IMDH_STAAW										Score:				617.7
Database:				SwissProt(SwissProt_51.6.fasta)										MW [kDa]:				52.8
Database Date:				2009-12-02 17:47:11										pI:				5.5
Modification(s):			Deamidated											Sequence Coverage [%]:				26.4
														No. of unique Peptides:				13
Cmpd.	No. of Cmpds.	m/z meas.			Δ	z	Rt [min]		Score	P	Range	Sequence								Modification
					m/z [ppm]
1210	3	887.8874			-88.92	2	80.2		55.5	0	42-58	K.LNIPVISAGMDTVTESK.M
1180	3	887.9727			-546.74	2	80.3		34.3	0	42-58	K.LNIPVISAGMDTVTESK.M								Deamidated: 2
231	1	738.8400			-659.28	2	32.6		39.1	0	75-87	K.NMGVEEQADEVQK.V								Deamidated: 7
295	3	738.7751			-81.58	2	32.2		59.6	0	75-87	K.NMGVEEQADEVQK.V
1958	3	987.3792			246.98	3	121.6		42.8	0	91-117	R.SENGVISNPFFLTPEESVYEAEALMGK.Y								Deamidated: 3
1954	3	987.1418			-325.71	3	121.8		42.6	0	91-117	R.SENGVISNPFFLTPEESVYEAEALMGK.Y								Deamidated: 3, 8
1961	2	986.6911			-117.92	3	118.6		35.7	0	91-117	R.SENGVISNPFFLTPEESVYEAEALMGK.Y
772	3	500.2575			-86.88	2	57.6		53.8	0	133-141	R.NLVGILTNR.D
789	2	499.7693			11.96	2	60.3		40.5	0	145-152	R.FIEDFSIK.I
1431	3	887.0488			292.28	3	90.5		67.9	0	153-176	K.IVDVMTQENLITAPVNTTLEEAEK.I
441	1	494.7324			-89.66	2	41.3		32.3	0	206-214	K.VIEFPNAAK.D
330	3	490.6898			-83.24	2	33.9		49.9	0	389-398	R.GMGSLGAMEK.G
169	4	422.1599			-85.86	3	25.9		63.7	0	442-453	R.AGMGYTGSHDLR.E
Protein 34:				Putative universal stress protein SA1532 OS=Staphylococcus aureus (strain N315) GN=SA1532 PE=1 SV=1
Accession:				Y1532_STAAN										Score:				616.1
Database:				SwissProt(SwissProt_57.15.fasta)										MW [kDa]:				18.5
Database Date:				2011-08-05 12:52:50										pI:				5.5
Modification(s):			Deamidated											Sequence Coverage [%]:				50.6
														No. of unique Peptides:				10
Alias proteins:
Accession				Name								Description
Y1569_STAAB				SwissProt(SwissProt_57.15.fasta)								Putative universal stress protein SAB1569 OS=Staphylococcus aureus (strain bovine RF122 / ET3-1) GN=SAB1569 PE=3 SV=1
Y1637_STAAS				SwissProt(SwissProt_57.15.fasta)								Putative universal stress protein SAS1637 OS=Staphylococcus aureus (strain MSSA476) GN=SAS1637 PE=3 SV=1
Y1653_STAAW				SwissProt(SwissProt_57.15.fasta)								Putative universal stress protein MW1653 OS=Staphylococcus aureus (strain MW2) GN=MW1653 PE=3 SV=1
Y1656_STAA3				SwissProt(SwissProt_57.15.fasta)								Putative universal stress protein SAUSA300_1656 OS=Staphylococcus aureus (strain USA300) GN=SAUSA300_1656 PE=3 SV=1
Y1710_STAAM				SwissProt(SwissProt_57.15.fasta)								Putative universal stress protein SAV1710 OS=Staphylococcus aureus (strain Mu50 / ATCC 700699) GN=SAV1710 PE=1 SV=1
Y1759_STAAC				SwissProt(SwissProt_57.15.fasta)								Putative universal stress protein SACOL1759 OS=Staphylococcus aureus (strain COL) GN=SACOL1759 PE=3 SV=1
Y1788_STAAR				SwissProt(SwissProt_57.15.fasta)								Putative universal stress protein SAR1788 OS=Staphylococcus aureus (strain MRSA252) GN=SAR1788 PE=3 SV=1
Y1819_STAA8				SwissProt(SwissProt_57.15.fasta)								Putative universal stress protein SAOUHSC_01819 OS=Staphylococcus aureus (strain NCTC 8325) GN=SAOUHSC_01819 PE=3 SV=1
Cmpd.	No. of Cmpds.	m/z meas.			Δ	z	Rt [min]		Score	P	Range	Sequence								Modification
					m/z [ppm]
936	5	565.8882			983.15	2	62.7		70.1	0	35-44	K.LTIVNVIDSR.T
851	1	565.3302			-873.36	2	63.6		58.4	0	35-44	K.LTIVNVIDSR.T								Deamidated: 5
759	1	610.9499			-521.17	3	58.6		42.8	0	45-59	R.TYSSYEVYDAQFTEK.S								Deamidated: 11
846	3	915.8089			-107.22	2	58.0		49.0	0	45-59	R.TYSSYEVYDAQFTEK.S
284	1	389.1684			-108.67	2	29.5		28.0	0	87-93	R.LEFGSPK.S
1084	3	770.9974			-83.57	3	72.2		99.6	0	100-121	K.LAHEINADLIMSGTSGLNAVER.F
1038	2	771.4087			24.36	3	72.8		33.4	0	100-121	K.LAHEINADLIMSGTSGLNAVER.F								Deamidated: 18
930	4	646.7944			-107.76	2	62.4		73.7	0	122-133	R.FIVGSVSESIVR.H
1012	4	1022.4362			-82.84	2	68.8		92.8	0	144-161	R.TEELPADFQPQVATTQLR.E
964	3	1022.5364			-465.77	2	69.2		68.3	0	144-161	R.TEELPADFQPQVATTQLR.E								Deamidated: 9
Protein 35:				L-lactate dehydrogenase 1 (EC 1.1.1.27) (L-LDH 1) - Staphylococcus aureus (strain MRSA252)
Accession:				LDH1_STAAR										Score:				612.3
Database:				SwissProt(SwissProt_51.6.fasta)										MW [kDa]:				34.5
Database Date:				2009-12-02 17:47:11										pI:				4.8
Modification(s):			Deamidated											Sequence Coverage [%]:				28.1
														No. of unique Peptides:				10
Cmpd.	No. of Cmpds.	m/z meas.			Δ	z	Rt [min]		Score	P	Range	Sequence								Modification
					m/z [ppm]
547	5	510.7768			6.77	2	48.0		63.1	0	105-114	K.SIVGEVMASK.F
593	4	594.7830			-83.63	2	48.6		86.9	0	144-155	R.VIGSGTILDSAR.F
1155	4	665.8163			-83.53	2	77.3		101.0	0	158-169	R.LLLSEAFDVAPR.S
91	1	390.8534			-87.09	3	22.3		39.3	0	199-208	K.TLLEQRPEGK.A
767	4	666.8116			-83.23	2	57.3		73.0	0	209-219	K.AQIEQIFVQTR.D
739	1	666.8757			-724.45	2	57.6		62.0	0	209-219	K.AQIEQIFVQTR.D								Deamidated: 5
845	2	665.2811			-80.40	2	61.4		42.5	0	230-242	K.GATYYGVAMGLAR.I
424	4	425.2464			3.11	2	42.0		39.0	0	243-249	R.ITEAIFR.N
735	4	807.3165			-109.02	2	52.3		60.6	0	285-298	R.NVVEIPLNDEEQSK.F
646	4	807.4162			-594.53	2	52.8		44.9	0	285-298	R.NVVEIPLNDEEQSK.F								Deamidated: 1
Protein 36:				Alkaline shock protein 23 - Staphylococcus aureus (strain COL)
Accession:				ASP23_STAAC										Score:				605.4
Database:				SwissProt(SwissProt_51.6.fasta)										MW [kDa]:				19.2
Database Date:				2009-12-02 17:47:11										pI:				5.0
Modification(s):			Deamidated											Sequence Coverage [%]:				47.3
														No. of unique Peptides:				10
Alias proteins:
Accession				Name								Description
ASP23_STAAM				SwissProt(SwissProt_51.6.fasta)								Alkaline shock protein 23 - Staphylococcus aureus (strain Mu50 / ATCC 700699)
ASP23_STAAN				SwissProt(SwissProt_51.6.fasta)								Alkaline shock protein 23 - Staphylococcus aureus (strain N315)
ASP23_STAAR				SwissProt(SwissProt_51.6.fasta)								Alkaline shock protein 23 - Staphylococcus aureus (strain MRSA252)
ASP23_STAAS				SwissProt(SwissProt_51.6.fasta)								Alkaline shock protein 23 - Staphylococcus aureus (strain MSSA476)
ASP23_STAAU				SwissProt(SwissProt_51.6.fasta)								Alkaline shock protein 23 - Staphylococcus aureus
ASP23_STAAW				SwissProt(SwissProt_51.6.fasta)								Alkaline shock protein 23 - Staphylococcus aureus (strain MW2)
Cmpd.	No. of Cmpds.	m/z meas.			Δ	z	Rt [min]		Score	P	Range	Sequence								Modification
					m/z [ppm]
121	1	702.2539			-109.93	2	21.4		58.7	0	29-39	K.QQEQNQEPQFK.N
616	4	583.7598			-69.89	2	48.4		66.3	0	42-51	K.LTFSDEVVEK.I
108	1	336.1776			-106.99	2	20.8		37.1	0	52-58	K.IAGIAAR.E
471	4	338.6515			-109.39	2	39.1		30.0	0	62-67	K.GILDMK.G
1366	5	939.0110			-113.45	3	84.9		71.8	0	68-95	K.GGLTDTFTNAFSSGNNVTQGVSVEVGEK.Q
1278	4	939.1317			-334.10	3	85.1		73.3	0	68-95	K.GGLTDTFTNAFSSGNNVTQGVSVEVGEK.Q								Deamidated: 19
1298	4	939.3747			-75.38	3	84.8		90.5	0	68-95	K.GGLTDTFTNAFSSGNNVTQGVSVEVGEK.Q								Deamidated: 16
1374	4	939.6814			251.08	3	85.3		87.3	0	68-95	K.GGLTDTFTNAFSSGNNVTQGVSVEVGEK.Q								Deamidated: 15
471	4	603.2805			-72.45	2	42.7		60.1	0	103-113	K.VILEYGESAPK.I
11	1	408.7269			-88.47	2	15.4		30.4	1	117-123	R.KVTELVK.E
Protein 37:				30S ribosomal protein S7 OS=Staphylococcus aureus (strain bovine RF122 / ET3-1) GN=rpsG PE=3 SV=1
Accession:				RS7_STAAB										Score:				598.7
Database:				SwissProt(SwissProt_57.15.fasta)										MW [kDa]:				17.8
Database Date:				2011-08-05 12:52:50										pI:				10.5
Modification(s):			Deamidated											Sequence Coverage [%]:				33.3
														No. of unique Peptides:				8
Cmpd.	No. of Cmpds.	m/z meas.			Δ	z	Rt [min]		Score	P	Range	Sequence								Modification
					m/z [ppm]
1154	4	727.3268			-84.06	2	77.2		81.9	0	42-53	R.ILYSAFNLVEQR.S								Deamidated: 7
1128	1	727.3978			-662.31	2	77.6		91.4	0	42-53	R.ILYSAFNLVEQR.S								Deamidated: 7, 11
1218	3	727.3063			564.59	2	77.0		81.2	0	42-53	R.ILYSAFNLVEQR.S
467	4	595.9865			-538.43	3	44.0		72.8	0	80-95	R.VGGSNYQVPVEVRPER.R								Deamidated: 7
493	4	595.9303			-82.66	3	43.7		70.5	0	80-95	R.VGGSNYQVPVEVRPER.R
667	1	461.2			-109.43	2	48.9		26.0	0	103-109	R.WLVNYAR.L
734	4	835.8700			-82.64	2	55.7		98.4	0	120-136	R.LANEILDAANNTGGAVK.K
706	4	835.9486			-576.75	2	55.9		76.6	0	120-136	R.LANEILDAANNTGGAVK.K								Deamidated: 3
Protein 38:				50S ribosomal protein L7/L12 - Staphylococcus aureus (strain Mu3 / ATCC 700698)
Accession:				RL7_STAA1										Score:				598.5
Database:				SwissProt(SwissProt_55.3.fasta)										MW [kDa]:				12.7
Database Date:				2008-09-07 14:37:52										pI:				4.5
Modification(s):			Phospho, Dioxidation, Deamidated											Sequence Coverage [%]:				77.9
														No. of unique Peptides:				10
Alias proteins:
Accession				Name								Description
RL7_STAA3				SwissProt(SwissProt_55.3.fasta)								50S ribosomal protein L7/L12 - Staphylococcus aureus (strain USA300)
RL7_STAA8				SwissProt(SwissProt_55.3.fasta)								50S ribosomal protein L7/L12 - Staphylococcus aureus (strain NCTC 8325)
RL7_STAAC				SwissProt(SwissProt_55.3.fasta)								50S ribosomal protein L7/L12 - Staphylococcus aureus (strain COL)
RL7_STAAM				SwissProt(SwissProt_55.3.fasta)								50S ribosomal protein L7/L12 - Staphylococcus aureus (strain Mu50 / ATCC 700699)
RL7_STAAN				SwissProt(SwissProt_55.3.fasta)								50S ribosomal protein L7/L12 - Staphylococcus aureus (strain N315)
RL7_STAAS				SwissProt(SwissProt_55.3.fasta)								50S ribosomal protein L7/L12 - Staphylococcus aureus (strain MSSA476)
RL7_STAAW				SwissProt(SwissProt_55.3.fasta)								50S ribosomal protein L7/L12 - Staphylococcus aureus (strain MW2)
Cmpd.	No. of Cmpds.	m/z meas.			Δ	z	Rt [min]		Score	P	Range	Sequence								Modification
					m/z [ppm]
372	3	633.2733			-114.93	2	33.9		54.0	0	2-12	M.ANHEQIIEAIK.E
273	1	422.5690			-769.57	3	34.8		34.9	0	2-12	M.ANHEQIIEAIK.E								Deamidated: 2
1419	1	711.4067			-630.14	2	92.3		27.6	0	13-24	K.EMSVLELNDLVK.A								Dioxidation: 2; Deamidated: 8
1436	2	711.3383			-35.03	2	92.1		53.0	0	13-24	K.EMSVLELNDLVK.A								Dioxidation: 2
1123	4	872.3748			309.69	3	75.5		145.1	0	25-53	K.AIEEEFGVTAAAPVAVAGAAGGADAAAEK.T
677	4	735.7940			-78.24	2	52.9		105.2	0	54-67	K.TEFDVELTSAGSSK.I
1534	1	740.3173			-775.94	2	97.4		27.0	2	73-86	K.AVKEATGLGLKDAK.E								Phospho: 6
784	3	562.5819			-119.08	3	54.8		38.5	1	108-122	K.LKEQLEEVGATVELK.-
698	2	562.6504			-579.91	3	55.5		51.0	1	108-122	K.LKEQLEEVGATVELK.-								Deamidated: 4
728	1	722.8182			-85.67	2	55.3		62.2	0	110-122	K.EQLEEVGATVELK.-
Protein 39:				Ribosome recycling factor (Ribosome-releasing factor) (RRF) - Staphylococcus aureus (strain COL)
Accession:				RRF_STAAC										Score:				597.3
Database:				SwissProt(SwissProt_51.6.fasta)										MW [kDa]:				20.3
Database Date:				2009-12-02 17:47:11										pI:				4.9
Modification(s):			Deamidated											Sequence Coverage [%]:				34.2
														No. of unique Peptides:				9
Alias proteins:
Accession				Name								Description
RRF_STAAM				SwissProt(SwissProt_51.6.fasta)								Ribosome recycling factor (Ribosome-releasing factor) (RRF) - Staphylococcus aureus (strain Mu50 / ATCC 700699)
RRF_STAAN				SwissProt(SwissProt_51.6.fasta)								Ribosome recycling factor (Ribosome-releasing factor) (RRF) - Staphylococcus aureus (strain N315)
RRF_STAAR				SwissProt(SwissProt_51.6.fasta)								Ribosome recycling factor (Ribosome-releasing factor) (RRF) - Staphylococcus aureus (strain MRSA252)
RRF_STAAS				SwissProt(SwissProt_51.6.fasta)								Ribosome recycling factor (Ribosome-releasing factor) (RRF) - Staphylococcus aureus (strain MSSA476)
RRF_STAAU				SwissProt(SwissProt_51.6.fasta)								Ribosome recycling factor (Ribosome-releasing factor) (RRF) - Staphylococcus aureus
RRF_STAAW				SwissProt(SwissProt_51.6.fasta)								Ribosome recycling factor (Ribosome-releasing factor) (RRF) - Staphylococcus aureus (strain MW2)
Cmpd.	No. of Cmpds.	m/z meas.			Δ	z	Rt [min]		Score	P	Range	Sequence								Modification
					m/z [ppm]
148	1	396.1716			-113.34	2	22.8		29.6	0	15-21	K.SIESLSR.E
673	5	524.3122			8.21	2	54.2		59.7	0	63-71	R.LLVISPYDK.T
168	1	431.6815			-111.04	2	23.9		54.1	0	72-79	K.TSVADIEK.A
975	4	637.3572			-502.49	3	69.8		70.4	0	80-98	K.AIIAANLGVNPTSDGEVIR.I								Deamidated: 10
976	3	955.5321			-502.76	2	69.8		77.7	0	80-98	K.AIIAANLGVNPTSDGEVIR.I								Deamidated: 6
1069	4	955.4117			-114.12	2	69.4		90.8	0	80-98	K.AIIAANLGVNPTSDGEVIR.I
648	4	549.7659			-82.63	2	50.0		74.3	0	99-108	R.IAVPALTEER.R
354	4	581.2091			-109.55	2	33.1		77.3	0	144-153	K.NGDITEDELR.S
252	4	581.2766			-839.15	2	33.6		63.5	0	144-153	K.NGDITEDELR.S								Deamidated: 1
Protein 40:				30S ribosomal protein S2 - Staphylococcus aureus (strain Mu50 / ATCC 700699)
Accession:				RS2_STAAM										Score:				583.3
Database:				SwissProt(SwissProt_51.6.fasta)										MW [kDa]:				29.1
Database Date:				2009-12-02 17:47:11										pI:				5.3
Modification(s):			Deamidated											Sequence Coverage [%]:				26.7
														No. of unique Peptides:				12
Alias proteins:
Accession				Name								Description
RS2_STAAN				SwissProt(SwissProt_51.6.fasta)								30S ribosomal protein S2 - Staphylococcus aureus (strain N315)
RS2_STAAR				SwissProt(SwissProt_51.6.fasta)								30S ribosomal protein S2 - Staphylococcus aureus (strain MRSA252)
RS2_STAAS				SwissProt(SwissProt_51.6.fasta)								30S ribosomal protein S2 - Staphylococcus aureus (strain MSSA476)
RS2_STAAW				SwissProt(SwissProt_51.6.fasta)								30S ribosomal protein S2 - Staphylococcus aureus (strain MW2)
Cmpd.	No. of Cmpds.	m/z meas.			Δ	z	Rt [min]		Score	P	Range	Sequence								Modification
					m/z [ppm]
325	4	414.6820			-82.45	2	35.4		41.0	0	30-35	K.YIFTER.N
1220	4	589.2598			721.80	2	77.0		43.5	0	36-45	R.NGIYIIDLQK.T
1129	1	589.3345			13.07	2	77.6		37.0	0	36-45	R.NGIYIIDLQK.T								Deamidated: 9
764	4	549.7177			-107.70	2	53.8		45.2	0	50-58	K.VDEAYNFLK.Q
676	1	549.7833			-882.55	2	54.4		42.1	0	50-58	K.VDEAYNFLK.Q								Deamidated: 6
274	1	548.7833			-890.39	2	34.8		35.2	0	87-95	R.AGQFYINQR.W								Deamidated: 7
307	4	548.7330			-86.28	2	34.5		68.2	0	87-95	R.AGQFYINQR.W
1122	4	582.7586			-112.53	2	71.9		65.8	0	96-105	R.WLGGLLTNYK.T
1033	1	582.8300			-833.53	2	72.5		55.9	0	96-105	R.WLGGLLTNYK.T								Deamidated: 8
1132	4	703.8590			16.67	2	77.8		88.5	0	120-131	K.MEEDGLFEVLPK.K
1063	3	680.3004			-84.80	2	71.2		34.5	0	156-167	K.SMPQALFVVDPR.K
1010	1	680.3665			-710.25	2	71.5		26.4	0	156-167	K.SMPQALFVVDPR.K								Deamidated: 4
Protein 41:				50S ribosomal protein L5 - Staphylococcus aureus (strain USA300)
Accession:				RL5_STAA3										Score:				552.7
Database:				SwissProt(SwissProt_51.6.fasta)										MW [kDa]:				20.3
Database Date:				2009-12-02 17:47:11										pI:				-1.1
Modification(s):			Deamidated											Sequence Coverage [%]:				45.3
														No. of unique Peptides:				9
Alias proteins:
Accession				Name								Description
RL5_STAAB				SwissProt(SwissProt_51.6.fasta)								50S ribosomal protein L5 - Staphylococcus aureus (strain bovine RF122)
RL5_STAAC				SwissProt(SwissProt_51.6.fasta)								50S ribosomal protein L5 - Staphylococcus aureus (strain COL)
RL5_STAAM				SwissProt(SwissProt_51.6.fasta)								50S ribosomal protein L5 - Staphylococcus aureus (strain Mu50 / ATCC 700699)
RL5_STAAN				SwissProt(SwissProt_51.6.fasta)								50S ribosomal protein L5 - Staphylococcus aureus (strain N315)
RL5_STAAR				SwissProt(SwissProt_51.6.fasta)								50S ribosomal protein L5 - Staphylococcus aureus (strain MRSA252)
RL5_STAAS				SwissProt(SwissProt_51.6.fasta)								50S ribosomal protein L5 - Staphylococcus aureus (strain MSSA476)
RL5_STAAW				SwissProt(SwissProt_51.6.fasta)								50S ribosomal protein L5 - Staphylococcus aureus (strain MW2)
Cmpd.	No. of Cmpds.	m/z meas.			Δ	z	Rt [min]		Score	P	Range	Sequence								Modification
					m/z [ppm]
771	4	663.2538			-105.72	2	54.0		69.6	0	8-18	K.FNTEVTENLMK.K
893	1	650.7451			-108.51	2	60.3		30.1	0	20-30	K.FNYSSVMEVPK.I
700	4	765.8157			-111.13	2	50.6		117.1	0	34-48	K.IVVNMGVGDAVQNSK.V
613	2	765.9098			-630.33	2	51.1		117.2	0	34-48	K.IVVNMGVGDAVQNSK.V								Deamidated: 12
1446	2	770.3714			-85.05	3	92.6		56.2	0	49-69	K.VLDNAVEELELITGQKPLVTK.A
1469	2	770.3700			-512.41	3	92.5		38.6	0	49-69	K.VLDNAVEELELITGQKPLVTK.A								Deamidated: 15
682	2	473.1739			-103.62	2	49.7		28.9	0	96-102	R.MYEFLDK.L
752	3	442.7330			-110.30	2	53.2		55.2	0	103-110	K.LISVSLPR.V
163	3	426.2337			-1155.35	2	29.4		39.8	0	126-133	R.GNYTLGVK.E								Deamidated: 2
Protein 42:				Glycyl-tRNA synthetase OS=Staphylococcus aureus (strain COL) GN=glyQS PE=3 SV=1
Accession:				SYG_STAAC										Score:				535.4
Database:				SwissProt(SwissProt_57.15.fasta)										MW [kDa]:				53.6
Database Date:				2011-08-05 12:52:50										pI:				4.8
Modification(s):			Deamidated											Sequence Coverage [%]:				22.5
														No. of unique Peptides:				11
Alias proteins:
Accession				Name								Description
SYG_STAAE				SwissProt(SwissProt_57.15.fasta)								Glycyl-tRNA synthetase OS=Staphylococcus aureus (strain Newman) GN=glyQS PE=3 SV=1
SYG_STAAM				SwissProt(SwissProt_57.15.fasta)								Glycyl-tRNA synthetase OS=Staphylococcus aureus (strain Mu50 / ATCC 700699) GN=glyQS PE=1 SV=1
SYG_STAAN				SwissProt(SwissProt_57.15.fasta)								Glycyl-tRNA synthetase OS=Staphylococcus aureus (strain N315) GN=glyQS PE=1 SV=1
SYG_STAAR				SwissProt(SwissProt_57.15.fasta)								Glycyl-tRNA synthetase OS=Staphylococcus aureus (strain MRSA252) GN=glyQS PE=3 SV=1
SYG_STAAS				SwissProt(SwissProt_57.15.fasta)								Glycyl-tRNA synthetase OS=Staphylococcus aureus (strain MSSA476) GN=glyQS PE=3 SV=1
SYG_STAAT				SwissProt(SwissProt_57.15.fasta)								Glycyl-tRNA synthetase OS=Staphylococcus aureus (strain USA300 / TCH1516) GN=glyQS PE=3 SV=1
SYG_STAAW				SwissProt(SwissProt_57.15.fasta)								Glycyl-tRNA synthetase OS=Staphylococcus aureus (strain MW2) GN=glyQS PE=3 SV=1
SYG_STAA1				SwissProt(SwissProt_57.15.fasta)								Glycyl-tRNA synthetase OS=Staphylococcus aureus (strain Mu3 / ATCC 700698) GN=glyQS PE=3 SV=1
SYG_STAA2				SwissProt(SwissProt_57.15.fasta)								Glycyl-tRNA synthetase OS=Staphylococcus aureus (strain JH1) GN=glyQS PE=3 SV=1
SYG_STAA3				SwissProt(SwissProt_57.15.fasta)								Glycyl-tRNA synthetase OS=Staphylococcus aureus (strain USA300) GN=glyQS PE=3 SV=1
SYG_STAA8				SwissProt(SwissProt_57.15.fasta)								Glycyl-tRNA synthetase OS=Staphylococcus aureus (strain NCTC 8325) GN=glyQS PE=3 SV=1
SYG_STAA9				SwissProt(SwissProt_57.15.fasta)								Glycyl-tRNA synthetase OS=Staphylococcus aureus (strain JH9) GN=glyQS PE=3 SV=1
Cmpd.	No. of Cmpds.	m/z meas.			Δ	z	Rt [min]		Score	P	Range	Sequence								Modification
					m/z [ppm]
1816	3	964.1391			687.97	3	118.2		70.8	0	16-42	R.GFVFPGSDIYGGLSNTWDYGPLGVELK.N
1805	3	964.1336			341.69	3	118.3		58.4	0	16-42	R.GFVFPGSDIYGGLSNTWDYGPLGVELK.N								Deamidated: 15
1547	4	726.0457			-11.25	3	104.7		82.8	0	53-72	K.FITQSPFNVGIDAAILMNPK.V
1477	4	726.0620			-440.40	3	104.8		40.3	0	53-72	K.FITQSPFNVGIDAAILMNPK.V								Deamidated: 8
736	9	627.2558			-82.82	2	55.8		66.8	0	102-111	K.LIEDYMQDVK.G
539	5	627.3096			-780.69	2	59.8		73.8	0	102-111	K.LIEDYMQDVK.G								Deamidated: 7
996	5	900.9168			8.62	2	86.4		50.7	0	112-127	K.GDENFIADGLSFEQMK.K
1184	4	900.9044			-551.02	2	86.4		42.1	0	112-127	K.GDENFIADGLSFEQMK.K								Deamidated: 4
361	3	495.7555			-988.09	2	39.0		66.2	0	142-149	K.TANWTEIR.Q								Deamidated: 3
458	4	495.6988			-110.98	2	38.4		51.6	0	142-149	K.TANWTEIR.Q
751	2	654.3453			6.89	2	74.0		36.1	0	207-217	R.NEITPGNFIFR.T
956	1	654.3343			-761.23	2	76.7		38.2	0	207-217	R.NEITPGNFIFR.T								Deamidated: 1
1422	5	697.3092			-479.10	3	97.7		70.8	0	244-261	K.TFASDWLTSLNMSSENMR.L								Deamidated: 16
1231	5	697.3187			4.71	3	97.7		65.1	0	244-261	K.TFASDWLTSLNMSSENMR.L
1408	5	697.3100			-477.89	3	97.6		89.3	0	244-261	K.TFASDWLTSLNMSSENMR.L								Deamidated: 11
261	4	476.2505			-21.95	2	41.5		35.9	0	389-396	K.IFEQLSSK.F
165	2	476.2529			-1048.94	2	41.6		39.9	0	389-396	K.IFEQLSSK.F								Deamidated: 4
1463	8	754.3258			-84.12	2	93.4		106.5	0	448-460	R.MPISELEAFLTEK.T
Alias proteins:
Accession				Name								Description
CSPA_STAAC				SwissProt(SwissProt_51.6.fasta)								Cold shock protein cspA - Staphylococcus aureus (strain COL)
CSPA_STAAM				SwissProt(SwissProt_51.6.fasta)								Cold shock protein cspA - Staphylococcus aureus (strain Mu50 / ATCC 700699)
CSPA_STAAN				SwissProt(SwissProt_51.6.fasta)								Cold shock protein cspA - Staphylococcus aureus (strain N315)
CSPA_STAAR				SwissProt(SwissProt_51.6.fasta)								Cold shock protein cspA - Staphylococcus aureus (strain MRSA252)
CSPA_STAAS				SwissProt(SwissProt_51.6.fasta)								Cold shock protein cspA - Staphylococcus aureus (strain MSSA476)
CSPA_STAAW				SwissProt(SwissProt_51.6.fasta)								Cold shock protein cspA - Staphylococcus aureus (strain MW2)
CSPA_STAA3				SwissProt(SwissProt_51.6.fasta)								Cold shock protein cspA - Staphylococcus aureus (strain USA300)
CSPA_STAA8				SwissProt(SwissProt_51.6.fasta)								Cold shock protein cspA - Staphylococcus aureus (strain NCTC 8325)
Cmpd.	No. of Cmpds.	m/z meas.			Δ	z	Rt [min]		Score	P	Range	Sequence								Modification
					m/z [ppm]
998	4	946.8408			-112.43	2	65.8		131.0	0	40-56	K.SLEEGQAVEFEVVEGDR.G
903	4	946.9604			-505.43	2	66.3		106.5	0	40-56	K.SLEEGQAVEFEVVEGDR.G								Deamidated: 6
898	1	920.1491			-327.44	3	66.0		96.2	1	40-65	K.SLEEGQAVEFEVVEGDRGPQAANVVK.L								Deamidated: 20, 23
943	4	920.0604			-67.46	3	65.5		97.3	1	40-65	K.SLEEGQAVEFEVVEGDRGPQAANVVK.L								Deamidated: 20
928	4	920.0514			279.28	3	65.8		91.1	1	40-65	K.SLEEGQAVEFEVVEGDRGPQAANVVK.L
Protein 44:				30S ribosomal protein S5 OS=Staphylococcus aureus (strain Newman) GN=rpsE PE=3 SV=1
Accession:				RS5_STAAE										Score:				514.6
Database:				SwissProt(SwissProt_57.15.fasta)										MW [kDa]:				17.3
Database Date:				2011-08-05 12:52:50										pI:				10.4
Modification(s):			Deamidated											Sequence Coverage [%]:				35.6
														No. of unique Peptides:				8
Cmpd.	No. of Cmpds.	m/z meas.			Δ	z	Rt [min]		Score	P	Range	Sequence								Modification
					m/z [ppm]
211	4	492.7278			-89.04	2	27.9		35.2	0	53-61	K.AQEVPEAIK.K
142	2	492.7698			-1001.26	2	28.2		36.2	0	53-61	K.AQEVPEAIK.K								Deamidated: 2
60	2	371.5156			-88.60	3	20.2		35.4	1	53-62	K.AQEVPEAIKK.A
1545	4	721.8483			-108.84	2	94.0		77.0	0	113-126	R.AVLELAGITDILSK.S
575	1	644.8430			-753.95	2	49.1		54.0	0	127-138	K.SLGSNTPINMVR.A								Deamidated: 9
659	4	644.7663			-110.53	2	48.5		75.5	0	127-138	K.SLGSNTPINMVR.A
501	1	536.8092			-905.12	2	45.7		70.1	0	139-148	R.ATIDGLQNLK.N								Deamidated: 8
590	4	536.7458			-107.45	2	45.1		70.2	0	139-148	R.ATIDGLQNLK.N
Protein 45:				30S ribosomal protein S1 - Staphylococcus aureus (strain COL)
Accession:				RS1_STAAC										Score:				514.2
Database:				SwissProt(SwissProt_51.6.fasta)										MW [kDa]:				43.3
Database Date:				2009-12-02 17:47:11										pI:				4.4
Modification(s):			Deamidated											Sequence Coverage [%]:				20.2
														No. of unique Peptides:				9
Alias proteins:
Accession				Name								Description
RS1_STAAS				SwissProt(SwissProt_51.6.fasta)								30S ribosomal protein S1 - Staphylococcus aureus (strain MSSA476)
RS1_STAAW				SwissProt(SwissProt_51.6.fasta)								30S ribosomal protein S1 - Staphylococcus aureus (strain MW2)
Cmpd.	No. of Cmpds.	m/z meas.			Δ	z	Rt [min]		Score	P	Range	Sequence								Modification
					m/z [ppm]
392	4	579.7382			-112.94	2	34.9		74.1	0	105-114	K.LDNNEIIEAK.V
286	1	579.8059			-844.01	2	35.5		74.9	0	105-114	K.LDNNEIIEAK.V								Deamidated: 4
425	3	500.2378			-89.76	2	40.6		30.5	0	121-130	K.GGLVVDVGQR.G
399	1	500.2833			-981.38	2	40.9		43.9	0	121-130	K.GGLVVDVGQR.G								Deamidated: 9
542	2	634.6810			-505.77	3	47.8		30.0	0	315-332	K.HIGTPGEVLEPGQQVNVK.I								Deamidated: 13
630	1	634.6035			-111.30	3	47.2		31.9	0	315-332	K.HIGTPGEVLEPGQQVNVK.I
474	1	594.3051			-816.55	2	44.4		72.2	0	333-342	K.ILGIDEENER.V								Deamidated: 8
561	4	594.2338			-109.37	2	43.8		64.0	0	333-342	K.ILGIDEENER.V
1065	2	751.5811			-114.30	3	69.2		54.9	0	366-385	K.AYLENEEEDNPTIGDMIGDK.L
Protein 46:				Triosephosphate isomerase (EC 5.3.1.1) (TIM) (Triose-phosphate isomerase) - Staphylococcus aureus (strain COL)
Accession:				TPIS_STAAC										Score:				503.9
Database:				SwissProt(SwissProt_51.6.fasta)										MW [kDa]:				27.2
Database Date:				2009-12-02 17:47:11										pI:				4.6
Modification(s):			Deamidated											Sequence Coverage [%]:				35.2
														No. of unique Peptides:				9
Alias proteins:
Accession				Name								Description
TPIS_STAAM				SwissProt(SwissProt_51.6.fasta)								Triosephosphate isomerase (EC 5.3.1.1) (TIM) (Triose-phosphate isomerase) - Staphylococcus aureus (strain Mu50 / ATCC 700699)
TPIS_STAAN				SwissProt(SwissProt_51.6.fasta)								Triosephosphate isomerase (EC 5.3.1.1) (TIM) (Triose-phosphate isomerase) - Staphylococcus aureus (strain N315)
TPIS_STAAR				SwissProt(SwissProt_51.6.fasta)								Triosephosphate isomerase (EC 5.3.1.1) (TIM) (Triose-phosphate isomerase) - Staphylococcus aureus (strain MRSA252)
TPIS_STAAS				SwissProt(SwissProt_51.6.fasta)								Triosephosphate isomerase (EC 5.3.1.1) (TIM) (Triose-phosphate isomerase) - Staphylococcus aureus (strain MSSA476)
TPIS_STAAU				SwissProt(SwissProt_51.6.fasta)								Triosephosphate isomerase (EC 5.3.1.1) (TIM) (Triose-phosphate isomerase) - Staphylococcus aureus
TPIS_STAAW				SwissProt(SwissProt_51.6.fasta)								Triosephosphate isomerase (EC 5.3.1.1) (TIM) (Triose-phosphate isomerase) - Staphylococcus aureus (strain MW2)
Cmpd.	No. of Cmpds.	m/z meas.			Δ	z	Rt [min]		Score	P	Range	Sequence								Modification
					m/z [ppm]
608	4	500.2305			-108.41	2	46.0		53.2	0	3-11	R.TPIIAGNWK.M
72	2	353.8268			-87.00	3	21.3		41.7	0	92-100	K.YVVIGHSER.R
123	1	529.7192			-110.07	2	21.5		44.4	0	141-150	K.ANDVVGEQVK.K
430	4	565.7611			-79.78	2	39.0		59.2	0	152-162	K.AVAGLSEDQLK.S
1331	5	852.4841			14.26	2	87.7		74.9	0	163-178	K.SVVIAYEPIWAIGTGK.S
141	4	481.7620			-1018.77	2	28.2		51.1	0	194-202	R.QTIADLSSK.E								Deamidated: 1
156	5	473.2661			2.83	3	29.0		53.4	0	210-222	R.IQYGGSVKPNNIK.E
218	5	473.2255			-775.43	3	28.4		41.1	0	210-222	R.IQYGGSVKPNNIK.E								Deamidated: 2
1354	4	674.2898			-106.10	2	84.2		84.8	0	242-253	K.VEDFVQLLEGAK.-
Protein 47:				UPF0342 protein SA1663 OS=Staphylococcus aureus (strain N315) GN=SA1663 PE=1 SV=1
Accession:				Y1663_STAAN										Score:				502.4
Database:				SwissProt(SwissProt_57.15.fasta)										MW [kDa]:				13.3
Database Date:				2011-08-05 12:52:50										pI:				4.2
Modification(s):			Deamidated											Sequence Coverage [%]:				51.8
														No. of unique Peptides:				7
Alias proteins:
Accession				Name								Description
Y1737_STAAE				SwissProt(SwissProt_57.15.fasta)								UPF0342 protein NWMN_1737 OS=Staphylococcus aureus (strain Newman) GN=NWMN_1737 PE=3 SV=1
Y1766_STAAS				SwissProt(SwissProt_57.15.fasta)								UPF0342 protein SAS1766 OS=Staphylococcus aureus (strain MSSA476) GN=SAS1766 PE=3 SV=1
Y1778_STAAB				SwissProt(SwissProt_57.15.fasta)								UPF0342 protein SAB1778c OS=Staphylococcus aureus (strain bovine RF122 / ET3-1) GN=SAB1778c PE=3 SV=1
Y1786_STAAW				SwissProt(SwissProt_57.15.fasta)								UPF0342 protein MW1786 OS=Staphylococcus aureus (strain MW2) GN=MW1786 PE=3 SV=1
Y1795_STAA3				SwissProt(SwissProt_57.15.fasta)								UPF0342 protein SAUSA300_1795 OS=Staphylococcus aureus (strain USA300) GN=SAUSA300_1795 PE=3 SV=1
Y1830_STAA1				SwissProt(SwissProt_57.15.fasta)								UPF0342 protein SAHV_1830 OS=Staphylococcus aureus (strain Mu3 / ATCC 700698) GN=SAHV_1830 PE=3 SV=1
Y1838_STAAT				SwissProt(SwissProt_57.15.fasta)								UPF0342 protein USA300HOU_1838 OS=Staphylococcus aureus (strain USA300 / TCH1516) GN=USA300HOU_1838 PE=3 SV=1
Y1845_STAAM				SwissProt(SwissProt_57.15.fasta)								UPF0342 protein SAV1845 OS=Staphylococcus aureus (strain Mu50 / ATCC 700699) GN=SAV1845 PE=1 SV=1
Y1898_STAA9				SwissProt(SwissProt_57.15.fasta)								UPF0342 protein SaurJH9_1898 OS=Staphylococcus aureus (strain JH9) GN=SaurJH9_1898 PE=3 SV=1
Y1902_STAAC				SwissProt(SwissProt_57.15.fasta)								UPF0342 protein SACOL1902 OS=Staphylococcus aureus (strain COL) GN=SACOL1902 PE=3 SV=1
Y1932_STAA2				SwissProt(SwissProt_57.15.fasta)								UPF0342 protein SaurJH1_1932 OS=Staphylococcus aureus (strain JH1) GN=SaurJH1_1932 PE=3 SV=1
Y1936_STAAR				SwissProt(SwissProt_57.15.fasta)								UPF0342 protein SAR1936 OS=Staphylococcus aureus (strain MRSA252) GN=SAR1936 PE=3 SV=1
Y1977_STAA8				SwissProt(SwissProt_57.15.fasta)								UPF0342 protein SAOUHSC_01977 OS=Staphylococcus aureus (strain NCTC 8325) GN=SAOUHSC_01977 PE=3 SV=1
Cmpd.	No. of Cmpds.	m/z meas.			Δ	z	Rt [min]		Score	P	Range	Sequence								Modification
					m/z [ppm]
1575	3	627.5980			-90.63	3	99.7		74.2	0	2-17	M.AVNLYDYANQLEQALR.E
649	3	413.6755			-79.35	2	51.4		40.7	0	41-46	K.LFDEFR.E
554	1	824.3097			-85.42	2	46.6		77.4	0	56-69	K.QMQGEEIAEEDLQK.A
802	4	854.0143			309.52	3	59.1		120.4	1	70-92	K.AQEQAQAIEKDENISALMNAEQK.M
865	4	853.9908			-102.12	3	58.8		98.3	1	70-92	K.AQEQAQAIEKDENISALMNAEQK.M								Deamidated: 13
770	1	854.0974			-361.26	3	59.4		52.6	1	70-92	K.AQEQAQAIEKDENISALMNAEQK.M								Deamidated: 13, 19
773	1	731.7863			-81.19	2	57.7		38.8	0	80-92	K.DENISALMNAEQK.M
Protein 48:				Fructose-bisphosphate aldolase (EC 4.1.2.13) - Staphylococcus aureus (strain COL)
Accession:				ALF2_STAAC										Score:				501.1
Database:				SwissProt(SwissProt_51.6.fasta)										MW [kDa]:				30.8
Database Date:				2009-12-02 17:47:11										pI:				4.9
Modification(s):			Deamidated											Sequence Coverage [%]:				42.3
														No. of unique Peptides:				7
Alias proteins:
Accession				Name								Description
ALF2_STAAM				SwissProt(SwissProt_51.6.fasta)								Fructose-bisphosphate aldolase (EC 4.1.2.13) - Staphylococcus aureus (strain Mu50 / ATCC 700699)
ALF2_STAAN				SwissProt(SwissProt_51.6.fasta)								Fructose-bisphosphate aldolase (EC 4.1.2.13) - Staphylococcus aureus (strain N315)
ALF2_STAAR				SwissProt(SwissProt_51.6.fasta)								Fructose-bisphosphate aldolase (EC 4.1.2.13) - Staphylococcus aureus (strain MRSA252)
ALF2_STAAS				SwissProt(SwissProt_51.6.fasta)								Fructose-bisphosphate aldolase (EC 4.1.2.13) - Staphylococcus aureus (strain MSSA476)
ALF2_STAAW				SwissProt(SwissProt_51.6.fasta)								Fructose-bisphosphate aldolase (EC 4.1.2.13) - Staphylococcus aureus (strain MW2)
Cmpd.	No. of Cmpds.	m/z meas.			Δ	z	Rt [min]		Score	P	Range	Sequence								Modification
					m/z [ppm]
913	4	604.7380			-110.25	2	61.4		47.3	0	56-65	R.YMSGFYTIVK.M
1337	2	956.7015			-81.68	3	87.0		79.6	0	95-121	K.EAIDAGFTSVMIDASHSPFEENVATTK.K								Deamidated: 22
1480	4	969.0583			261.68	3	93.1		50.2	0	131-159	K.GVSVEAELGTVGGQEDDVVADGIIYADPK.E								Deamidated: 14
942	4	589.6051			-80.70	3	66.5		92.0	0	168-185	K.TGIDALAPALGSVHGPYK.G
1304	4	817.3710			325.42	3	85.2		87.9	0	194-217	K.EMEEIGLSTGLPLVLHGGTGIPTK.D
288	4	701.3767			9.22	2	35.6		89.8	0	230-242	K.INVNTENQIASAK.A
290	2	467.9206			-690.52	3	35.7		54.4	0	230-242	K.INVNTENQIASAK.A								Deamidated: 7
Protein 49:				DNA-binding protein HU - Staphylococcus aureus (strain COL)
Accession:				DBH_STAAC										Score:				499.8
Database:				SwissProt(SwissProt_51.6.fasta)										MW [kDa]:				9.6
Database Date:				2009-12-02 17:47:11										pI:				10.0
Modification(s):			Phospho, Dioxidation, Deamidated											Sequence Coverage [%]:				55.6
														No. of unique Peptides:				8
Alias proteins:
Accession				Name								Description
DBH_STAAM				SwissProt(SwissProt_51.6.fasta)								DNA-binding protein HU - Staphylococcus aureus (strain Mu50 / ATCC 700699)
DBH_STAAN				SwissProt(SwissProt_51.6.fasta)								DNA-binding protein HU - Staphylococcus aureus (strain N315)
DBH_STAAR				SwissProt(SwissProt_51.6.fasta)								DNA-binding protein HU - Staphylococcus aureus (strain MRSA252)
DBH_STAAS				SwissProt(SwissProt_51.6.fasta)								DNA-binding protein HU - Staphylococcus aureus (strain MSSA476)
DBH_STAAW				SwissProt(SwissProt_51.6.fasta)								DNA-binding protein HU - Staphylococcus aureus (strain MW2)
Cmpd.	No. of Cmpds.	m/z meas.			Δ	z	Rt [min]		Score	P	Range	Sequence								Modification
					m/z [ppm]
1979	1	697.6173			907.05	3	124.1		30.0	1	1-18	-.MNKTDLINAVAEQADLTK.K								Phospho: 4; Dioxidation: 1; Deamidated: 2, 8
1132	4	801.3561			-83.13	2	74.6		85.0	0	4-18	K.TDLINAVAEQADLTK.K
1082	1	801.4351			-598.07	2	74.9		72.7	0	4-18	K.TDLINAVAEQADLTK.K								Deamidated: 10
1334	1	688.6992			-465.27	3	87.9		43.5	1	19-38	K.KEAGSAVDAVFESIQNSLAK.G								Deamidated: 15
1579	1	646.0018			-494.63	3	100.7		44.5	0	20-38	K.EAGSAVDAVFESIQNSLAK.G								Deamidated: 15
1595	1	968.4030			-86.28	2	100.7		68.7	0	20-38	K.EAGSAVDAVFESIQNSLAK.G
1190	1	689.8924			-691.10	2	80.8		74.3	0	42-53	K.VQLIGFGNFEVR.E								Deamidated: 8
1278	4	689.8067			-102.61	2	80.3		81.2	0	42-53	K.VQLIGFGNFEVR.E
Protein 50:				2,3-bisphosphoglycerate-dependent phosphoglycerate mutase (EC 5.4.2.1) (Phosphoglyceromutase) (PGAM) (BPG-dependent PGAM) (dPGM) - Staphylococcus aureus (strain bovine RF122)
Accession:				GPMA_STAAB										Score:				490.7
Database:				SwissProt(SwissProt_51.6.fasta)										MW [kDa]:				26.7
Database Date:				2009-12-02 17:47:11										pI:				5.1
Modification(s):			Deamidated											Sequence Coverage [%]:				28.1
														No. of unique Peptides:				6
Alias proteins:
Accession				Name								Description
GPMA_STAAC				SwissProt(SwissProt_51.6.fasta)								2,3-bisphosphoglycerate-dependent phosphoglycerate mutase (EC 5.4.2.1) (Phosphoglyceromutase) (PGAM) (BPG-dependent PGAM) (dPGM) - Staphylococcus aureus (strain COL)
GPMA_STAAM				SwissProt(SwissProt_51.6.fasta)								2,3-bisphosphoglycerate-dependent phosphoglycerate mutase (EC 5.4.2.1) (Phosphoglyceromutase) (PGAM) (BPG-dependent PGAM) (dPGM) - Staphylococcus aureus (strain Mu50 / ATCC 700699)
GPMA_STAAN				SwissProt(SwissProt_51.6.fasta)								2,3-bisphosphoglycerate-dependent phosphoglycerate mutase (EC 5.4.2.1) (Phosphoglyceromutase) (PGAM) (BPG-dependent PGAM) (dPGM) - Staphylococcus aureus (strain N315)
GPMA_STAAS				SwissProt(SwissProt_51.6.fasta)								2,3-bisphosphoglycerate-dependent phosphoglycerate mutase (EC 5.4.2.1) (Phosphoglyceromutase) (PGAM) (BPG-dependent PGAM) (dPGM) - Staphylococcus aureus (strain MSSA476)
GPMA_STAAW				SwissProt(SwissProt_51.6.fasta)								2,3-bisphosphoglycerate-dependent phosphoglycerate mutase (EC 5.4.2.1) (Phosphoglyceromutase) (PGAM) (BPG-dependent PGAM) (dPGM) - Staphylococcus aureus (strain MW2)
Cmpd.	No. of Cmpds.	m/z meas.			Δ	z	Rt [min]		Score	P	Range	Sequence								Modification
					m/z [ppm]
1395	4	798.3143			-86.97	3	90.0		130.4	0	18-38	K.NLFTGWEDVNLSEQGINEATR.A
1379	4	798.3951			-396.45	3	90.2		70.4	0	18-38	K.NLFTGWEDVNLSEQGINEATR.A								Deamidated: 1
240	4	550.2171			-87.61	3	30.9		56.9	0	116-129	R.SYDVKPPAETEEQR.E
204	3	550.2669			-592.71	3	31.2		50.1	0	116-129	R.SYDVKPPAETEEQR.E								Deamidated: 13
1168	4	979.3837			-85.50	2	78.0		93.4	0	192-207	K.YLEDVSDEDIINYEIK.T
1139	3	979.4813			-487.93	2	78.2		62.0	0	192-207	K.YLEDVSDEDIINYEIK.T								Deamidated: 12
Protein 51:				Probable DNA-directed RNA polymerase delta subunit (RNAP delta factor) - Staphylococcus aureus (strain COL)
Accession:				RPOE_STAAC										Score:				481.9
Database:				SwissProt(SwissProt_51.6.fasta)										MW [kDa]:				20.9
Database Date:				2009-12-02 17:47:11										pI:				3.4
Modification(s):			Deamidated											Sequence Coverage [%]:				38.1
														No. of unique Peptides:				8
Alias proteins:
Accession				Name								Description
RPOE_STAAM				SwissProt(SwissProt_51.6.fasta)								Probable DNA-directed RNA polymerase delta subunit (RNAP delta factor) - Staphylococcus aureus (strain Mu50 / ATCC 700699)
RPOE_STAAN				SwissProt(SwissProt_51.6.fasta)								Probable DNA-directed RNA polymerase delta subunit (RNAP delta factor) - Staphylococcus aureus (strain N315)
RPOE_STAAR				SwissProt(SwissProt_51.6.fasta)								Probable DNA-directed RNA polymerase delta subunit (RNAP delta factor) - Staphylococcus aureus (strain MRSA252)
RPOE_STAAS				SwissProt(SwissProt_51.6.fasta)								Probable DNA-directed RNA polymerase delta subunit (RNAP delta factor) - Staphylococcus aureus (strain MSSA476)
RPOE_STAAW				SwissProt(SwissProt_51.6.fasta)								Probable DNA-directed RNA polymerase delta subunit (RNAP delta factor) - Staphylococcus aureus (strain MW2)
Cmpd.	No. of Cmpds.	m/z meas.			Δ	z	Rt [min]		Score	P	Range	Sequence								Modification
					m/z [ppm]
1692	1	858.3294			-83.25	2	104.8		45.0	0	28-41	K.GETMNLYDIIDEFR.A
1693	1	572.5553			-655.85	3	104.8		26.8	0	28-41	K.GETMNLYDIIDEFR.A								Deamidated: 5
791	4	800.7740			-107.22	2	55.1		73.9	0	42-54	R.ALGDYEYEEIENR.V
700	1	800.8738			-596.69	2	55.6		43.8	0	42-54	R.ALGDYEYEEIENR.V								Deamidated: 12
1364	4	709.3029			-112.81	2	84.8		71.8	0	68-79	R.FLNVGENLWGLR.D
1281	1	709.3914			-681.21	2	85.3		59.4	0	68-79	R.FLNVGENLWGLR.D								Deamidated: 7
951	1	890.4146			-535.44	2	68.5		49.1	0	98-112	K.FDILDADDEEDQNLK.L								Deamidated: 13
1042	4	890.3017			-109.95	2	68.0		84.9	0	98-112	K.FDILDADDEEDQNLK.L
Protein 52:				Transketolase (EC 2.2.1.1) - Staphylococcus aureus (strain COL)
Accession:				TKT_STAAC										Score:				481.2
Database:				SwissProt(SwissProt_51.6.fasta)										MW [kDa]:				72.2
Database Date:				2009-12-02 17:47:11										pI:				4.8
Modification(s):			Deamidated											Sequence Coverage [%]:				18.7
														No. of unique Peptides:				9
Alias proteins:
Accession				Name								Description
TKT_STAAM				SwissProt(SwissProt_51.6.fasta)								Transketolase (EC 2.2.1.1) (TK) - Staphylococcus aureus (strain Mu50 / ATCC 700699)
TKT_STAAN				SwissProt(SwissProt_51.6.fasta)								Transketolase (EC 2.2.1.1) (TK) - Staphylococcus aureus (strain N315)
TKT_STAAS				SwissProt(SwissProt_51.6.fasta)								Transketolase (EC 2.2.1.1) (TK) - Staphylococcus aureus (strain MSSA476)
TKT_STAAW				SwissProt(SwissProt_51.6.fasta)								Transketolase (EC 2.2.1.1) (TK) - Staphylococcus aureus (strain MW2)
Cmpd.	No. of Cmpds.	m/z meas.			Δ	z	Rt [min]		Score	P	Range	Sequence								Modification
					m/z [ppm]
525	1	495.2374			-84.61	2	45.2		36.9	0	15-23	R.ALSIDTIEK.A
311	2	522.2647			5.16	3	36.6		40.6	0	255-270	K.AGTNGVHGAPLGEVER.K								Deamidated: 4
373	2	522.2179			544.07	3	36.2		26.4	0	255-270	K.AGTNGVHGAPLGEVER.K
873	1	713.2894			-82.77	2	63.0		72.2	0	272-283	K.LTFENYGLDPEK.R
921	3	827.8378			-83.85	2	65.4		82.5	0	369-385	K.TVPSFFGGSADLAGSNK.S
1432	2	729.9908			-87.53	3	90.6		64.7	0	500-519	R.VAWEVALESESTPTSLVLTR.Q
1159	1	729.2705			-86.40	3	77.5		31.9	0	580-597	R.VVSMPNWNAFEQQSEEYK.E
840	4	480.2145			-84.83	3	61.2		49.8	0	609-621	R.VAIEMASPLGWHK.Y
1238	3	619.9510			-84.57	3	80.3		76.2	0	629-647	K.VIAIDGFGASAPGDLVVEK.Y
Protein 53:				NADH dehydrogenase-like protein SA0802 OS=Staphylococcus aureus (strain N315) GN=SA0802 PE=1 SV=1
Accession:				Y802_STAAN										Score:				480.5
Database:				SwissProt(SwissProt_57.15.fasta)										MW [kDa]:				44.1
Database Date:				2011-08-05 12:52:50										pI:				5.2
Modification(s):			Deamidated											Sequence Coverage [%]:				14.9
														No. of unique Peptides:				7
Alias proteins:
Accession				Name								Description
Y844_STAA3				SwissProt(SwissProt_57.15.fasta)								NADH dehydrogenase-like protein SAUSA300_0844 OS=Staphylococcus aureus (strain USA300) GN=SAUSA300_0844 PE=3 SV=1
Y878_STAA8				SwissProt(SwissProt_57.15.fasta)								NADH dehydrogenase-like protein SAOUHSC_00878 OS=Staphylococcus aureus (strain NCTC 8325) GN=SAOUHSC_00878 PE=3 SV=1
Y903_STAAR				SwissProt(SwissProt_57.15.fasta)								NADH dehydrogenase-like protein SAR0903 OS=Staphylococcus aureus (strain MRSA252) GN=SAR0903 PE=3 SV=1
Y941_STAAM				SwissProt(SwissProt_57.15.fasta)								NADH dehydrogenase-like protein SAV0941 OS=Staphylococcus aureus (strain Mu50 / ATCC 700699) GN=SAV0941 PE=1 SV=1
Y944_STAAC				SwissProt(SwissProt_57.15.fasta)								NADH dehydrogenase-like protein SACOL0944 OS=Staphylococcus aureus (strain COL) GN=SACOL0944 PE=3 SV=1
Cmpd.	No. of Cmpds.	m/z meas.			Δ	z	Rt [min]		Score	P	Range	Sequence								Modification
					m/z [ppm]
823	3	766.3496			-84.49	2	60.2		119.3	0	27-40	K.AISTEEAEITLINK.N
793	1	766.4226			-630.80	2	60.5		97.3	0	27-40	K.AISTEEAEITLINK.N								Deamidated: 13
459	4	567.7618			-87.17	2	42.1		48.5	0	76-85	K.VNFVQAEVTK.I
435	4	567.8135			-861.83	2	42.5		26.4	0	76-85	K.VNFVQAEVTK.I								Deamidated: 2
493	4	539.7796			9.60	2	45.3		63.9	0	242-251	K.GFVVEVDGEK.Q
605	1	584.7166			-110.82	2	45.9		27.0	0	270-279	K.LMEESFEGVK.R
763	1	438.2338			-85.14	2	57.1		63.0	0	390-398	K.IGGIGLAFK.K
Protein 54:				Glucose-specific phosphotransferase enzyme IIA component (EC 2.7.1.-) (PTS system glucose-specific EIIA component) (EIIA-Glc) (EIII-Glc) - Staphylococcus aureus (strain COL)
Accession:				PTGA_STAAC										Score:				466.0
Database:				SwissProt(SwissProt_51.6.fasta)										MW [kDa]:				17.9
Database Date:				2009-12-02 17:47:11										pI:				4.4
Modification(s):			Deamidated											Sequence Coverage [%]:				48.2
														No. of unique Peptides:				8
Alias proteins:
Accession				Name								Description
PTGA_STAAU				SwissProt(SwissProt_51.6.fasta)								Glucose-specific phosphotransferase enzyme IIA component (EC 2.7.1.-) (PTS system glucose-specific EIIA component) (EIIA-Glc) (EIII-Glc) - Staphylococcus aureus
Cmpd.	No. of Cmpds.	m/z meas.			Δ	z	Rt [min]		Score	P	Range	Sequence								Modification
					m/z [ppm]
874	4	686.3042			-83.25	2	63.0		59.9	0	29-40	K.IEDIPDPVFAQK.M
848	1	686.3707			-702.76	2	63.4		42.2	0	29-40	K.IEDIPDPVFAQK.M								Deamidated: 11
1172	3	750.0391			-424.15	3	80.0		80.5	0	41-62	K.MMGEGFGINPTEGEVVSPIAGR.V								Deamidated: 9
1228	4	749.9654			-85.32	3	79.7		85.7	0	41-62	K.MMGEGFGINPTEGEVVSPIAGR.V
248	1	460.2473			-1068.97	2	33.4		37.2	0	63-70	R.VDNVFPTK.H								Deamidated: 3
349	4	460.1975			-109.35	2	32.8		39.7	0	63-70	R.VDNVFPTK.H
695	4	670.2775			-86.77	2	53.6		47.8	0	118-128	R.FNLEYINNNAK.S
1507	1	968.4246			-91.37	3	94.6		41.7	0	129-155	K.SVISPIIITNTDQAASINIYDENAVIK.G								Deamidated: 10
Protein 55:				3-oxoacyl-[acyl-carrier-protein] reductase OS=Staphylococcus aureus (strain COL) GN=fabG PE=3 SV=2
Accession:				FABG_STAAC										Score:				464.4
Database:				SwissProt(SwissProt_57.15.fasta)										MW [kDa]:				26.1
Database Date:				2011-08-05 12:52:50										pI:				5.5
Modification(s):			Deamidated											Sequence Coverage [%]:				30.1
														No. of unique Peptides:				6
Alias proteins:
Accession				Name								Description
FABG_STAAM				SwissProt(SwissProt_57.15.fasta)								3-oxoacyl-[acyl-carrier-protein] reductase OS=Staphylococcus aureus (strain Mu50 / ATCC 700699) GN=fabG PE=1 SV=1
FABG_STAAN				SwissProt(SwissProt_57.15.fasta)								3-oxoacyl-[acyl-carrier-protein] reductase OS=Staphylococcus aureus (strain N315) GN=fabG PE=1 SV=1
FABG_STAAR				SwissProt(SwissProt_57.15.fasta)								3-oxoacyl-[acyl-carrier-protein] reductase OS=Staphylococcus aureus (strain MRSA252) GN=fabG PE=3 SV=1
FABG_STAAS				SwissProt(SwissProt_57.15.fasta)								3-oxoacyl-[acyl-carrier-protein] reductase OS=Staphylococcus aureus (strain MSSA476) GN=fabG PE=3 SV=1
FABG_STAAW				SwissProt(SwissProt_57.15.fasta)								3-oxoacyl-[acyl-carrier-protein] reductase OS=Staphylococcus aureus (strain MW2) GN=fabG PE=3 SV=1
Cmpd.	No. of Cmpds.	m/z meas.			Δ	z	Rt [min]		Score	P	Range	Sequence								Modification
					m/z [ppm]
1566	3	732.9784			-87.66	3	99.2		85.0	0	19-39	R.SIALQLAEEGYNVAVNYAGSK.E
271	1	494.2282			-87.56	2	32.7		30.3	0	42-50	K.AEAVVEEIK.A
1354	4	829.7046			-88.77	3	86.5		105.2	0	133-158	R.SGAIINLSSVVGAVGNPGQANYVATK.A
1310	2	829.7900			-381.01	3	86.7		83.1	0	133-158	R.SGAIINLSSVVGAVGNPGQANYVATK.A								Deamidated: 6
1390	4	956.8870			-84.62	2	88.1		97.8	0	212-229	R.FGQDTDIANTVAFLASDK.A
1340	4	638.3241			-498.37	3	88.3		63.0	0	212-229	R.FGQDTDIANTVAFLASDK.A								Deamidated: 3
Protein 56:				50S ribosomal protein L21 - Staphylococcus aureus
Accession:				RL21_STAAU										Score:				463.6
Database:				SwissProt(SwissProt_51.6.fasta)										MW [kDa]:				11.3
Database Date:				2009-12-02 17:47:11										pI:				10.2
Modification(s):			Deamidated											Sequence Coverage [%]:				50.0
														No. of unique Peptides:				7
Cmpd.	No. of Cmpds.	m/z meas.			Δ	z	Rt [min]		Score	P	Range	Sequence								Modification
					m/z [ppm]
701	1	533.7824			-2.40	2	55.7		26.5	0	1-10	-.MFAIIETGGK.Q
555	4	653.7580			-109.97	2	43.5		74.6	0	14-24	K.VEEGQEIFVEK.L
468	1	653.8369			-741.22	2	44.1		63.8	0	14-24	K.VEEGQEIFVEK.L								Deamidated: 5
855	4	750.7856			-80.87	2	61.9		101.0	0	25-37	K.LDVNEGDTFTFDK.V
824	4	750.8592			-637.60	2	62.1		96.8	0	25-37	K.LDVNEGDTFTFDK.V								Deamidated: 4
564	4	510.7464			-84.97	2	47.2		47.9	0	38-47	K.VLFVGGDSVK.V
561	3	436.2132			-83.99	2	45.5		53.0	0	71-77	K.ITVFTYK.R
Protein 57:				50S ribosomal protein L25 (General stress protein CTC) - Staphylococcus aureus (strain USA300)
Accession:				RL25_STAA3										Score:				460.6
Database:				SwissProt(SwissProt_51.6.fasta)										MW [kDa]:				23.8
Database Date:				2009-12-02 17:47:11										pI:				4.2
Modification(s):			Deamidated											Sequence Coverage [%]:				26.7
														No. of unique Peptides:				7
Alias proteins:
Accession				Name								Description
RL25_STAAB				SwissProt(SwissProt_51.6.fasta)								50S ribosomal protein L25 (General stress protein CTC) - Staphylococcus aureus (strain bovine RF122)
RL25_STAAC				SwissProt(SwissProt_51.6.fasta)								50S ribosomal protein L25 (General stress protein CTC) - Staphylococcus aureus (strain COL)
RL25_STAAM				SwissProt(SwissProt_51.6.fasta)								50S ribosomal protein L25 (General stress protein CTC) - Staphylococcus aureus (strain Mu50 / ATCC 700699)
RL25_STAAN				SwissProt(SwissProt_51.6.fasta)								50S ribosomal protein L25 (General stress protein CTC) - Staphylococcus aureus (strain N315)
RL25_STAAS				SwissProt(SwissProt_51.6.fasta)								50S ribosomal protein L25 (General stress protein CTC) - Staphylococcus aureus (strain MSSA476)
RL25_STAAW				SwissProt(SwissProt_51.6.fasta)								50S ribosomal protein L25 (General stress protein CTC) - Staphylococcus aureus (strain MW2)
Cmpd.	No. of Cmpds.	m/z meas.			Δ	z	Rt [min]		Score	P	Range	Sequence								Modification
					m/z [ppm]
552	3	577.7548			759.72	2	43.3		41.4	0	27-37	K.VPAVVYGYGTK.N
627	4	489.7072			-109.31	2	47.1		33.2	0	43-50	K.VDEVEFIK.V
707	2	537.2989			6.43	2	56.1		45.9	0	58-68	R.NGVIELGVGSK.T								Deamidated: 1
1037	1	713.3688			-673.82	2	72.8		89.0	0	72-83	K.VMVADYQFDPLK.N								Deamidated: 7
1087	4	713.2999			-81.07	2	72.4		98.8	0	72-83	K.VMVADYQFDPLK.N
1095	4	798.4641			-602.89	2	75.6		78.9	0	101-116	R.TVEVPVQLVGEAVGAK.E								Deamidated: 7
1119	4	798.3826			-89.11	2	75.2		73.5	0	101-116	R.TVEVPVQLVGEAVGAK.E
Protein 58:				Chaperone protein dnaK OS=Lysinibacillus sphaericus (strain C3-41) GN=dnaK PE=2 SV=1
Accession:				DNAK_LYSSC										Score:				449.5
Database:				SwissProt(SwissProt_57.15.fasta)										MW [kDa]:				65.3
Database Date:				2011-08-05 12:52:50										pI:				4.5
Modification(s):			Oxidation, Phospho, Deamidated											Sequence Coverage [%]:				14.2
														No. of unique Peptides:				2
Cmpd.	No. of Cmpds.	m/z meas.			Δ	z	Rt [min]		Score	P	Range	Sequence								Modification
					m/z [ppm]
1475	1	639.6498			520.85	3	95.2		29.1	0	83-98	K.DYTPQEVSAMILQYLK.G								Oxidation: 10; Deamidated: 5
1068	1	860.9973			707.00	3	71.5		43.4	0	292-315	R.QALSDAGLSTSEIDQVILVGGSTR.I								Phospho: 11, 23; Deamidated: 1, 15
Protein 59:				Probable manganese-dependent inorganic pyrophosphatase OS=Staphylococcus aureus (strain bovine RF122 / ET3-1) GN=ppaC PE=3 SV=1
Accession:				PPAC_STAAB										Score:				448.5
Database:				SwissProt(SwissProt_57.15.fasta)										MW [kDa]:				34.0
Database Date:				2011-08-05 12:52:50										pI:				4.5
Modification(s):			Deamidated											Sequence Coverage [%]:				22.3
														No. of unique Peptides:				8
Alias proteins:
Accession				Name								Description
PPAC_STAAC				SwissProt(SwissProt_57.15.fasta)								Probable manganese-dependent inorganic pyrophosphatase OS=Staphylococcus aureus (strain COL) GN=ppaC PE=3 SV=1
PPAC_STAAM				SwissProt(SwissProt_57.15.fasta)								Probable manganese-dependent inorganic pyrophosphatase OS=Staphylococcus aureus (strain Mu50 / ATCC 700699) GN=ppaC PE=1 SV=1
PPAC_STAAN				SwissProt(SwissProt_57.15.fasta)								Probable manganese-dependent inorganic pyrophosphatase OS=Staphylococcus aureus (strain N315) GN=ppaC PE=1 SV=1
PPAC_STAAR				SwissProt(SwissProt_57.15.fasta)								Probable manganese-dependent inorganic pyrophosphatase OS=Staphylococcus aureus (strain MRSA252) GN=ppaC PE=3 SV=2
PPAC_STAAS				SwissProt(SwissProt_57.15.fasta)								Probable manganese-dependent inorganic pyrophosphatase OS=Staphylococcus aureus (strain MSSA476) GN=ppaC PE=3 SV=2
PPAC_STAAT				SwissProt(SwissProt_57.15.fasta)								Probable manganese-dependent inorganic pyrophosphatase OS=Staphylococcus aureus (strain USA300 / TCH1516) GN=ppaC PE=3 SV=1
PPAC_STAAW				SwissProt(SwissProt_57.15.fasta)								Probable manganese-dependent inorganic pyrophosphatase OS=Staphylococcus aureus (strain MW2) GN=ppaC PE=3 SV=1
PPAC_STAA1				SwissProt(SwissProt_57.15.fasta)								Probable manganese-dependent inorganic pyrophosphatase OS=Staphylococcus aureus (strain Mu3 / ATCC 700698) GN=ppaC PE=3 SV=1
PPAC_STAA2				SwissProt(SwissProt_57.15.fasta)								Probable manganese-dependent inorganic pyrophosphatase OS=Staphylococcus aureus (strain JH1) GN=ppaC PE=3 SV=1
PPAC_STAA3				SwissProt(SwissProt_57.15.fasta)								Probable manganese-dependent inorganic pyrophosphatase OS=Staphylococcus aureus (strain USA300) GN=ppaC PE=3 SV=1
PPAC_STAA8				SwissProt(SwissProt_57.15.fasta)								Probable manganese-dependent inorganic pyrophosphatase OS=Staphylococcus aureus (strain NCTC 8325) GN=ppaC PE=3 SV=1
PPAC_STAA9				SwissProt(SwissProt_57.15.fasta)								Probable manganese-dependent inorganic pyrophosphatase OS=Staphylococcus aureus (strain JH9) GN=ppaC PE=3 SV=1
Cmpd.	No. of Cmpds.	m/z meas.			Δ	z	Rt [min]		Score	P	Range	Sequence								Modification
					m/z [ppm]
1720	3	740.9684			-85.44	3	107.2		39.5	0	11-30	K.NPDTDAISSAIIMAEFEQLR.G
1716	2	740.9671			-529.50	3	106.0		55.2	0	11-30	K.NPDTDAISSAIIMAEFEQLR.G								Deamidated: 1
1077	3	834.9606			-575.57	2	74.7		108.7	0	216-230	R.IAQVNAVDLDEVLNR.K								Deamidated: 5
1129	4	834.8788			-84.54	2	74.4		103.2	0	216-230	R.IAQVNAVDLDEVLNR.K
1899	2	794.9856			-91.21	3	116.7		43.1	0	274-295	K.VGEAFNVQLEDDMAFLSGVVSR.K
976	4	670.8141			-117.36	2	64.7		34.8	0	298-309	K.QIVPQITEALTK.-
881	1	670.8981			-724.91	2	65.2		33.1	0	298-309	K.QIVPQITEALTK.-								Deamidated: 5
911	4	670.8292			-827.59	2	64.8		30.9	0	298-309	K.QIVPQITEALTK.-								Deamidated: 1
Protein 60:				Inosine-5'-monophosphate dehydrogenase (EC 1.1.1.205) (IMP dehydrogenase) (IMPDH) (IMPD) - Staphylococcus epidermidis (strain ATCC 35984 / RP62A)
Accession:				IMDH_STAEQ										Score:				439.7
Database:				SwissProt(SwissProt_51.6.fasta)										MW [kDa]:				52.6
Database Date:				2009-12-02 17:47:11										pI:				5.6
Modification(s):			Oxidation, Phospho, Deamidated											Sequence Coverage [%]:				20.9
														No. of unique Peptides:				1
Alias proteins:
Accession				Name								Description
IMDH_STAES				SwissProt(SwissProt_51.6.fasta)								Inosine-5'-monophosphate dehydrogenase (EC 1.1.1.205) (IMP dehydrogenase) (IMPDH) (IMPD) - Staphylococcus epidermidis (strain ATCC 12228)
Cmpd.	No. of Cmpds.	m/z meas.			Δ	z	Rt [min]		Score	P	Range	Sequence								Modification
					m/z [ppm]
1453	1	985.7329			-44.26	3	92.9		39.7	1	427-453	K.GPLQDTIYQLMGGVRAGMGYTGSENLK.K								Oxidation: 11; Phospho: 23; Deamidated: 4, 9, 25
Protein 61:				50S ribosomal protein L17 - Staphylococcus haemolyticus (strain JCSC1435)
Accession:				RL17_STAHJ										Score:				437.9
Database:				SwissProt(SwissProt_51.6.fasta)										MW [kDa]:				13.8
Database Date:				2009-12-02 17:47:11										pI:				10.1
Modification(s):			Oxidation, Deamidated											Sequence Coverage [%]:				32.5
														No. of unique Peptides:				5
Cmpd.	No. of Cmpds.	m/z meas.			Δ	z	Rt [min]		Score	P	Range	Sequence								Modification
					m/z [ppm]
1231	2	845.9522			-10.89	2	82.9		32.9	1	15-29	K.AMLRDLATSLIVSER.I								Oxidation: 2
731	4	973.4091			-82.39	2	55.5		144.1	0	68-84	R.NVEILNEDETTQTALQK.L
702	4	649.3374			-491.35	3	55.7		83.0	0	68-84	R.NVEILNEDETTQTALQK.L								Deamidated: 1
703	1	973.5025			-491.61	2	55.7		125.5	0	68-84	R.NVEILNEDETTQTALQK.L								Deamidated: 12
535	4	467.7167			-78.15	2	44.2		52.5	0	85-92	K.LFGEIAER.Y
Protein 62:				Putative septation protein spoVG OS=Staphylococcus aureus (strain JH1) GN=spoVG PE=3 SV=1
Accession:				SP5G_STAA2										Score:				432.9
Database:				SwissProt(SwissProt_57.15.fasta)										MW [kDa]:				11.3
Database Date:				2011-08-05 12:52:50										pI:				4.5
Modification(s):			Oxidation, Deamidated											Sequence Coverage [%]:				55.0
														No. of unique Peptides:				6
Alias proteins:
Accession				Name								Description
SP5G_STAA3				SwissProt(SwissProt_57.15.fasta)								Putative septation protein spoVG OS=Staphylococcus aureus (strain USA300) GN=spoVG PE=3 SV=1
SP5G_STAA8				SwissProt(SwissProt_57.15.fasta)								Putative septation protein spoVG OS=Staphylococcus aureus (strain NCTC 8325) GN=spoVG PE=3 SV=1
SP5G_STAA9				SwissProt(SwissProt_57.15.fasta)								Putative septation protein spoVG OS=Staphylococcus aureus (strain JH9) GN=spoVG PE=3 SV=1
SP5G_STAAB				SwissProt(SwissProt_57.15.fasta)								Putative septation protein spoVG OS=Staphylococcus aureus (strain bovine RF122 / ET3-1) GN=spoVG PE=3 SV=1
SP5G_STAAC				SwissProt(SwissProt_57.15.fasta)								Putative septation protein spoVG OS=Staphylococcus aureus (strain COL) GN=spoVG PE=3 SV=1
SP5G_STAAE				SwissProt(SwissProt_57.15.fasta)								Putative septation protein spoVG OS=Staphylococcus aureus (strain Newman) GN=spoVG PE=3 SV=1
SP5G_STAAM				SwissProt(SwissProt_57.15.fasta)								Putative septation protein spoVG OS=Staphylococcus aureus (strain Mu50 / ATCC 700699) GN=spoVG PE=1 SV=2
SP5G_STAAN				SwissProt(SwissProt_57.15.fasta)								Putative septation protein spoVG OS=Staphylococcus aureus (strain N315) GN=spoVG PE=1 SV=2
SP5G_STAAS				SwissProt(SwissProt_57.15.fasta)								Putative septation protein spoVG OS=Staphylococcus aureus (strain MSSA476) GN=spoVG PE=3 SV=1
SP5G_STAAW				SwissProt(SwissProt_57.15.fasta)								Putative septation protein spoVG OS=Staphylococcus aureus (strain MW2) GN=spoVG PE=3 SV=1
Cmpd.	No. of Cmpds.	m/z meas.			Δ	z	Rt [min]		Score	P	Range	Sequence								Modification
					m/z [ppm]
889	4	774.8427			-84.42	2	63.8		111.8	0	36-50	R.VIEGNSGLFVAMPSK.R
859	4	774.9178			-622.10	2	64.0		95.3	0	36-50	R.VIEGNSGLFVAMPSK.R								Deamidated: 5
1139	1	749.0014			420.02	3	76.4		33.4	2	51-69	K.RTPDGEFRDIAHPINSDMR.Q								Oxidation: 18; Deamidated: 15
315	4	531.2231			-85.26	2	33.1		56.8	0	70-78	R.QEIQDAVMK.V
250	1	531.2690			-924.22	2	33.5		39.9	0	70-78	R.QEIQDAVMK.V								Deamidated: 4
377	4	704.8351			10.78	2	39.7		95.8	0	79-90	K.VYDETDEVVPDK.N
Protein 63:				50S ribosomal protein L13 OS=Staphylococcus aureus (strain Mu3 / ATCC 700698) GN=rplM PE=3 SV=1
Accession:				RL13_STAA1										Score:				428.9
Database:				SwissProt(SwissProt_57.15.fasta)										MW [kDa]:				16.3
Database Date:				2011-08-05 12:52:50										pI:				9.7
Modification(s):			Deamidated											Sequence Coverage [%]:				43.4
														No. of unique Peptides:				8
Alias proteins:
Accession				Name								Description
RL13_STAA2				SwissProt(SwissProt_57.15.fasta)								50S ribosomal protein L13 OS=Staphylococcus aureus (strain JH1) GN=rplM PE=3 SV=1
RL13_STAA3				SwissProt(SwissProt_57.15.fasta)								50S ribosomal protein L13 OS=Staphylococcus aureus (strain USA300) GN=rplM PE=3 SV=1
RL13_STAA8				SwissProt(SwissProt_57.15.fasta)								50S ribosomal protein L13 OS=Staphylococcus aureus (strain NCTC 8325) GN=rplM PE=3 SV=1
RL13_STAA9				SwissProt(SwissProt_57.15.fasta)								50S ribosomal protein L13 OS=Staphylococcus aureus (strain JH9) GN=rplM PE=3 SV=1
RL13_STAAB				SwissProt(SwissProt_57.15.fasta)								50S ribosomal protein L13 OS=Staphylococcus aureus (strain bovine RF122 / ET3-1) GN=rplM PE=3 SV=1
RL13_STAAC				SwissProt(SwissProt_57.15.fasta)								50S ribosomal protein L13 OS=Staphylococcus aureus (strain COL) GN=rplM PE=3 SV=1
RL13_STAAE				SwissProt(SwissProt_57.15.fasta)								50S ribosomal protein L13 OS=Staphylococcus aureus (strain Newman) GN=rplM PE=3 SV=1
RL13_STAAM				SwissProt(SwissProt_57.15.fasta)								50S ribosomal protein L13 OS=Staphylococcus aureus (strain Mu50 / ATCC 700699) GN=rplM PE=1 SV=1
RL13_STAAN				SwissProt(SwissProt_57.15.fasta)								50S ribosomal protein L13 OS=Staphylococcus aureus (strain N315) GN=rplM PE=1 SV=1
RL13_STAAR				SwissProt(SwissProt_57.15.fasta)								50S ribosomal protein L13 OS=Staphylococcus aureus (strain MRSA252) GN=rplM PE=3 SV=1
RL13_STAAS				SwissProt(SwissProt_57.15.fasta)								50S ribosomal protein L13 OS=Staphylococcus aureus (strain MSSA476) GN=rplM PE=3 SV=1
RL13_STAAT				SwissProt(SwissProt_57.15.fasta)								50S ribosomal protein L13 OS=Staphylococcus aureus (strain USA300 / TCH1516) GN=rplM PE=3 SV=1
RL13_STAAW				SwissProt(SwissProt_57.15.fasta)								50S ribosomal protein L13 OS=Staphylococcus aureus (strain MW2) GN=rplM PE=3 SV=1
Cmpd.	No. of Cmpds.	m/z meas.			Δ	z	Rt [min]		Score	P	Range	Sequence								Modification
					m/z [ppm]
419	4	720.2717			-84.87	2	40.3		66.8	0	3-14	R.QTFMANESNIER.K
393	4	720.3397			-672.94	2	40.6		72.7	0	3-14	R.QTFMANESNIER.K								Deamidated: 1
1031	4	754.2964			-111.68	2	67.4		73.3	0	16-28	K.WYVIDAEGQTLGR.L
938	1	754.3903			-638.94	2	67.9		57.8	0	16-28	K.WYVIDAEGQTLGR.L								Deamidated: 9
679	4	537.8168			10.20	2	54.5		57.7	0	29-38	R.LSSEVASILR.G
958	1	731.3894			-434.51	3	68.9		28.3	0	43-62	K.VTYTPHVDTGDYVIVINASK.I								Deamidated: 17
987	1	731.3163			-86.10	3	68.6		40.4	0	43-62	K.VTYTPHVDTGDYVIVINASK.I
120	1	423.7374			-0.56	2	27.3		32.0	0	87-94	K.SITAGELR.R
Protein 64:				6-phosphofructokinase OS=Staphylococcus aureus (strain MRSA252) GN=pfkA PE=3 SV=1
Accession:				K6PF_STAAR										Score:				427.9
Database:				SwissProt(SwissProt_57.15.fasta)										MW [kDa]:				34.8
Database Date:				2011-08-05 12:52:50										pI:				5.6
Modification(s):			Deamidated											Sequence Coverage [%]:				18.3
														No. of unique Peptides:				6
Cmpd.	No. of Cmpds.	m/z meas.			Δ	z	Rt [min]		Score	P	Range	Sequence								Modification
					m/z [ppm]
692	2	644.2942			-84.71	2	53.5		77.8	0	52-63	K.LELGSVGDTIQR.G
273	2	407.7070			-87.59	2	32.8		46.5	0	84-90	K.VAIENLR.K
1152	2	833.3586			-85.06	2	77.2		40.5	0	269-284	R.LGGYAVDLLMQGETAK.G
1209	4	721.2840			-111.04	2	76.5		100.7	0	293-305	K.IVATSFDEIFDGK.D
1018	3	681.7759			-82.93	2	70.2		77.8	0	309-319	K.FDYSLYELANK.L
987	1	681.8424			-706.51	2	70.4		84.7	0	309-319	K.FDYSLYELANK.L								Deamidated: 10
Protein 65:				GMP synthase [glutamine-hydrolyzing] OS=Staphylococcus aureus (strain bovine RF122 / ET3-1) GN=guaA PE=3 SV=1
Accession:				GUAA_STAAB										Score:				427.1
Database:				SwissProt(SwissProt_57.15.fasta)										MW [kDa]:				58.1
Database Date:				2011-08-05 12:52:50										pI:				4.9
Modification(s):			Deamidated											Sequence Coverage [%]:				15.4
														No. of unique Peptides:				9
Cmpd.	No. of Cmpds.	m/z meas.			Δ	z	Rt [min]		Score	P	Range	Sequence								Modification
					m/z [ppm]
591	3	448.8683			-85.80	3	48.5		44.1	0	166-176	R.IYGVQFHPEVR.H
571	2	448.9098			-723.48	3	49.0		40.0	0	166-176	R.IYGVQFHPEVR.H								Deamidated: 5
1296	1	615.9772			-517.92	3	86.0		38.8	0	301-316	K.IIGNEFVYVFDDEASK.L								Deamidated: 4
829	1	569.7566			-114.85	2	57.1		40.0	0	389-399	R.QPFPGPGLGIR.V
75	1	354.4872			-85.04	3	22.6		47.8	0	453-461	R.TYDHTVGIR.A
878	1	735.7677			-109.60	2	59.5		66.0	0	462-475	R.AVTSIDGMTSDFAR.I
892	4	515.7225			-115.31	2	60.2		56.1	0	476-483	R.IDWEVLQK.I
798	1	515.7843			-948.67	2	60.8		44.5	0	476-483	R.IDWEVLQK.I								Deamidated: 7
54	3	398.8459			-904.65	3	21.2		50.0	0	488-497	R.IVNEVDHVNR.V								Deamidated: 3
Protein 66:				50S ribosomal protein L6 - Staphylococcus aureus (strain USA300)
Accession:				RL6_STAA3										Score:				411.2
Database:				SwissProt(SwissProt_51.6.fasta)										MW [kDa]:				19.8
Database Date:				2009-12-02 17:47:11										pI:				9.9
Modification(s):			Deamidated											Sequence Coverage [%]:				40.4
														No. of unique Peptides:				6
Alias proteins:
Accession				Name								Description
RL6_STAA8				SwissProt(SwissProt_51.6.fasta)								50S ribosomal protein L6 - Staphylococcus aureus (strain NCTC 8325)
RL6_STAAB				SwissProt(SwissProt_51.6.fasta)								50S ribosomal protein L6 - Staphylococcus aureus (strain bovine RF122)
RL6_STAAC				SwissProt(SwissProt_51.6.fasta)								50S ribosomal protein L6 - Staphylococcus aureus (strain COL)
RL6_STAAM				SwissProt(SwissProt_51.6.fasta)								50S ribosomal protein L6 - Staphylococcus aureus (strain Mu50 / ATCC 700699)
RL6_STAAN				SwissProt(SwissProt_51.6.fasta)								50S ribosomal protein L6 - Staphylococcus aureus (strain N315)
RL6_STAAR				SwissProt(SwissProt_51.6.fasta)								50S ribosomal protein L6 - Staphylococcus aureus (strain MRSA252)
RL6_STAAS				SwissProt(SwissProt_51.6.fasta)								50S ribosomal protein L6 - Staphylococcus aureus (strain MSSA476)
RL6_STAAW				SwissProt(SwissProt_51.6.fasta)								50S ribosomal protein L6 - Staphylococcus aureus (strain MW2)
Cmpd.	No. of Cmpds.	m/z meas.			Δ	z	Rt [min]		Score	P	Range	Sequence								Modification
					m/z [ppm]
1231	2	723.9900			-84.56	3	79.9		55.6	0	8-27	K.IIDIPSDVTVTFDGNHVTVK.G
325	4	577.5600			-677.18	3	31.6		45.4	0	45-59	K.QEENTIEVVRPSDSK.E								Deamidated: 1
995	4	860.9672			-558.37	2	70.8		74.6	0	70-85	R.ALLNNMVQGVSQGYVK.V								Deamidated: 8
1023	4	860.8832			-84.76	2	70.4		100.3	0	70-85	R.ALLNNMVQGVSQGYVK.V
805	4	552.8301			10.63	2	61.2		68.1	0	86-95	K.VLELVGVGYR.A
514	1	633.8354			-742.35	2	46.3		27.8	0	117-127	K.AEENITFSVEK.N								Deamidated: 4
Protein 67:				UPF0365 protein SAB1445c OS=Staphylococcus aureus (strain bovine RF122 / ET3-1) GN=SAB1445c PE=3 SV=1
Accession:				Y1445_STAAB										Score:				410.4
Database:				SwissProt(SwissProt_57.15.fasta)										MW [kDa]:				35.2
Database Date:				2011-08-05 12:52:50										pI:				5.5
Modification(s):			Deamidated											Sequence Coverage [%]:				24.9
														No. of unique Peptides:				9
Alias proteins:
Accession				Name								Description
Y1476_STAAE				SwissProt(SwissProt_57.15.fasta)								UPF0365 protein NWMN_1476 OS=Staphylococcus aureus (strain Newman) GN=NWMN_1476 PE=3 SV=1
Y1511_STAAS				SwissProt(SwissProt_57.15.fasta)								UPF0365 protein SAS1511 OS=Staphylococcus aureus (strain MSSA476) GN=SAS1511 PE=3 SV=1
Y1525_STAAW				SwissProt(SwissProt_57.15.fasta)								UPF0365 protein MW1525 OS=Staphylococcus aureus (strain MW2) GN=MW1525 PE=3 SV=1
Y1533_STAA3				SwissProt(SwissProt_57.15.fasta)								UPF0365 protein SAUSA300_1533 OS=Staphylococcus aureus (strain USA300) GN=SAUSA300_1533 PE=3 SV=1
Y1574_STAAT				SwissProt(SwissProt_57.15.fasta)								UPF0365 protein USA300HOU_1574 OS=Staphylococcus aureus (strain USA300 / TCH1516) GN=USA300HOU_1574 PE=3 SV=1
Y1630_STAAC				SwissProt(SwissProt_57.15.fasta)								UPF0365 protein SACOL1630 OS=Staphylococcus aureus (strain COL) GN=SACOL1630 PE=3 SV=1
Y1650_STAAR				SwissProt(SwissProt_57.15.fasta)								UPF0365 protein SAR1650 OS=Staphylococcus aureus (strain MRSA252) GN=SAR1650 PE=3 SV=1
Y1676_STAA8				SwissProt(SwissProt_57.15.fasta)								UPF0365 protein SAOUHSC_01676 OS=Staphylococcus aureus (strain NCTC 8325) GN=SAOUHSC_01676 PE=3 SV=1
Cmpd.	No. of Cmpds.	m/z meas.			Δ	z	Rt [min]		Score	P	Range	Sequence								Modification
					m/z [ppm]
209	4	529.7446			1798.61	2	27.9		51.0	0	89-98	R.VVDANIAAQR.A
140	1	529.2958			19.49	2	28.1		41.6	0	89-98	R.VVDANIAAQR.A								Deamidated: 5
1353	1	630.0155			-516.65	3	89.0		32.6	0	130-147	K.VIETPFIAGVAMNGIEVK.A								Deamidated: 13
1375	2	629.9549			-92.48	3	88.8		25.0	0	130-147	K.VIETPFIAGVAMNGIEVK.A
532	4	643.3024			-88.28	2	45.5		74.7	0	161-173	R.LVGGAGEETIIAR.V
560	4	617.2830			-88.93	2	45.5		64.6	0	174-186	R.VGEGIVSTIGSSK.H
254	2	604.7338			-86.52	2	30.1		44.6	0	254-264	R.AMAVATEQEMK.A
188	1	604.7902			-806.19	2	30.5		33.2	0	254-264	R.AMAVATEQEMK.A								Deamidated: 8
1260	4	605.2662			-83.99	3	81.5		43.0	0	274-290	K.VVEAESEVPLAMAEALR.S
Protein 68:				Phosphocarrier protein HPr (Histidine-containing protein) - Staphylococcus aureus (strain COL)
Accession:				PTHP_STAAC										Score:				399.5
Database:				SwissProt(SwissProt_51.6.fasta)										MW [kDa]:				9.5
Database Date:				2009-12-02 17:47:11										pI:				4.3
Modification(s):			Deamidated											Sequence Coverage [%]:				56.8
														No. of unique Peptides:				5
Alias proteins:
Accession				Name								Description
PTHP_STAAM				SwissProt(SwissProt_51.6.fasta)								Phosphocarrier protein HPr (Histidine-containing protein) - Staphylococcus aureus (strain Mu50 / ATCC 700699)
PTHP_STAAN				SwissProt(SwissProt_51.6.fasta)								Phosphocarrier protein HPr (Histidine-containing protein) - Staphylococcus aureus (strain N315)
PTHP_STAAR				SwissProt(SwissProt_51.6.fasta)								Phosphocarrier protein HPr (Histidine-containing protein) - Staphylococcus aureus (strain MRSA252)
PTHP_STAAS				SwissProt(SwissProt_51.6.fasta)								Phosphocarrier protein HPr (Histidine-containing protein) - Staphylococcus aureus (strain MSSA476)
PTHP_STAAU				SwissProt(SwissProt_51.6.fasta)								Phosphocarrier protein HPr (Histidine-containing protein) - Staphylococcus aureus
PTHP_STAAW				SwissProt(SwissProt_51.6.fasta)								Phosphocarrier protein HPr (Histidine-containing protein) - Staphylococcus aureus (strain MW2)
Cmpd.	No. of Cmpds.	m/z meas.			Δ	z	Rt [min]		Score	P	Range	Sequence								Modification
					m/z [ppm]
741	3	715.3385			-672.33	2	57.6		84.4	0	29-40	K.FDSDIQLEYNGK.K								Deamidated: 6, 10
789	7	715.2713			-78.86	2	57.3		84.5	0	29-40	K.FDSDIQLEYNGK.K								Deamidated: 10
708	9	714.7802			-77.60	2	54.4		88.5	0	29-40	K.FDSDIQLEYNGK.K
985	4	589.7703			-79.51	2	68.5		62.4	0	46-57	K.SIMGVMSLGVGK.D
1841	4	909.6890			279.84	3	114.0		79.8	0	58-83	K.DAEITIYADGSDESDAIQAISDVLSK.E
Protein 69:				30S ribosomal protein S3 OS=Staphylococcus epidermidis (strain ATCC 35984 / RP62A) GN=rpsC PE=3 SV=1
Accession:				RS3_STAEQ										Score:				398.3
Database:				SwissProt(SwissProt_57.15.fasta)										MW [kDa]:				24.2
Database Date:				2011-08-05 12:52:50										pI:				10.1
Modification(s):			Deamidated											Sequence Coverage [%]:				28.1
														No. of unique Peptides:				7
Alias proteins:
Accession				Name								Description
RS3_STAES				SwissProt(SwissProt_57.15.fasta)								30S ribosomal protein S3 OS=Staphylococcus epidermidis (strain ATCC 12228) GN=rpsC PE=3 SV=1
Cmpd.	No. of Cmpds.	m/z meas.			Δ	z	Rt [min]		Score	P	Range	Sequence								Modification
					m/z [ppm]
414	3	391.7166			-79.51	2	38.2		39.9	0	5-11	K.INPIGLR.V
157	1	443.2611			-1109.17	2	29.0		49.6	0	114-121	R.LVAENIAR.Q								Deamidated: 5
221	4	443.2242			-83.58	2	28.6		38.5	0	114-121	R.LVAENIAR.Q
142	1	386.6766			-110.12	2	22.4		48.9	0	156-163	R.LGGADIAR.A
519	4	567.5796			-79.94	3	43.5		68.8	0	164-178	R.AEQYSEGTVPLHTLR.A
466	4	567.6312			-566.51	3	44.0		51.0	0	164-178	R.AEQYSEGTVPLHTLR.A								Deamidated: 3
482	4	580.8647			-109.93	3	39.7		71.1	0	179-194	R.ADIDYAHAEADTTYGK.L
Protein 70:				50S ribosomal protein L4 - Staphylococcus aureus (strain USA300)
Accession:				RL4_STAA3										Score:				389.8
Database:				SwissProt(SwissProt_51.6.fasta)										MW [kDa]:				22.5
Database Date:				2009-12-02 17:47:11										pI:				10.4
Modification(s):			Deamidated											Sequence Coverage [%]:				18.8
														No. of unique Peptides:				7
Alias proteins:
Accession				Name								Description
RL4_STAAB				SwissProt(SwissProt_51.6.fasta)								50S ribosomal protein L4 - Staphylococcus aureus (strain bovine RF122)
RL4_STAAC				SwissProt(SwissProt_51.6.fasta)								50S ribosomal protein L4 - Staphylococcus aureus (strain COL)
RL4_STAAM				SwissProt(SwissProt_51.6.fasta)								50S ribosomal protein L4 - Staphylococcus aureus (strain Mu50 / ATCC 700699)
RL4_STAAN				SwissProt(SwissProt_51.6.fasta)								50S ribosomal protein L4 - Staphylococcus aureus (strain N315)
RL4_STAAS				SwissProt(SwissProt_51.6.fasta)								50S ribosomal protein L4 - Staphylococcus aureus (strain MSSA476)
RL4_STAAW				SwissProt(SwissProt_51.6.fasta)								50S ribosomal protein L4 - Staphylococcus aureus (strain MW2)
Cmpd.	No. of Cmpds.	m/z meas.			Δ	z	Rt [min]		Score	P	Range	Sequence								Modification
					m/z [ppm]
549	3	529.2478			-85.51	2	45.0		36.1	0	85-95	R.GGGIVFGPTPR.S
1345	7	650.9290			-88.07	3	85.9		71.1	0	118-135	K.AQENGLTVVDAFNFEAPK.T								Deamidated: 4
1318	4	975.8920			-85.90	2	86.0		35.7	0	118-135	K.AQENGLTVVDAFNFEAPK.T								Deamidated: 2
1252	5	975.3978			-88.11	2	82.4		88.8	0	118-135	K.AQENGLTVVDAFNFEAPK.T
1298	1	650.9933			-492.87	3	86.1		72.4	0	118-135	K.AQENGLTVVDAFNFEAPK.T								Deamidated: 2, 13
560	4	564.7687			-84.80	2	47.0		50.4	0	141-150	K.NVLSTLEQPK.K
534	1	564.8229			-859.11	2	47.4		35.2	0	141-150	K.NVLSTLEQPK.K								Deamidated: 8
Protein 71:				Fructose-bisphosphate aldolase class 1 OS=Staphylococcus carnosus (strain TM300) GN=fda PE=1 SV=3
Accession:				ALF1_STACT										Score:				385.9
Database:				SwissProt(SwissProt_57.15.fasta)										MW [kDa]:				32.8
Database Date:				2011-08-05 12:52:50										pI:				4.7
Modification(s):			Deamidated											Sequence Coverage [%]:				15.5
														No. of unique Peptides:				3
Cmpd.	No. of Cmpds.	m/z meas.			Δ	z	Rt [min]		Score	P	Range	Sequence								Modification
					m/z [ppm]
301	4	588.8205			-24.28	2	36.2		48.2	1	154-163	K.VVKQQFEVAK.E								Deamidated: 4
404	4	588.7528			696.96	2	35.5		67.5	1	154-163	K.VVKQQFEVAK.E
256	1	466.7106			969.95	2	31.9		33.1	1	198-205	K.AELDNLKK.D								Deamidated: 5
Protein 72:				6-phosphogluconate dehydrogenase, decarboxylating (EC 1.1.1.44) - Staphylococcus aureus (strain Mu50 / ATCC 700699)
Accession:				6PGD_STAAM										Score:				381.2
Database:				SwissProt(SwissProt_51.6.fasta)										MW [kDa]:				51.8
Database Date:				2009-12-02 17:47:11										pI:				4.9
Modification(s):			Deamidated											Sequence Coverage [%]:				13.5
														No. of unique Peptides:				8
Cmpd.	No. of Cmpds.	m/z meas.			Δ	z	Rt [min]		Score	P	Range	Sequence								Modification
					m/z [ppm]
213	1	526.2565			7.70	2	31.7		27.1	0	38-46	K.TDLMVEESK.G
966	4	550.3266			9.33	2	69.3		57.9	0	151-161	K.VADILDAIAAK.A
343	4	603.2247			-83.81	2	36.4		55.2	0	342-351	K.ASEDNEWNLK.L
312	1	603.2814			-804.76	2	36.7		26.6	0	342-351	K.ASEDNEWNLK.L								Deamidated: 5
1102	3	537.7974			10.27	2	76.1		64.4	0	352-360	K.LGDLAMIWR.E
903	4	661.2681			-110.24	2	61.0		43.4	0	394-404	K.NIVTEYQDALR.D
695	1	690.8901			-701.89	2	55.4		51.7	0	432-444	R.AADLPANLIQAQR.D								Deamidated: 10
723	4	690.8246			-85.04	2	55.2		54.9	0	432-444	R.AADLPANLIQAQR.D
Protein 73:				Chaperone protein dnaK OS=Thermus thermophilus (strain HB27 / ATCC BAA-163 / DSM 7039) GN=dnaK PE=2 SV=1
Accession:				DNAK_THET2										Score:				380.2
Database:				SwissProt(SwissProt_57.15.fasta)										MW [kDa]:				66.8
Database Date:				2011-08-05 12:52:50										pI:				5.2
														Sequence Coverage [%]:				8.6
														No. of unique Peptides:				2
Cmpd.	No. of Cmpds.	m/z meas.			Δ	z	Rt [min]		Score	P	Range	Sequence								Modification
					m/z [ppm]
145	3	387.2083			-39.93	2	24.8		32.8	0	254-260	R.LIEAAEK.A
260	1	401.2139			-1271.07	2	32.1		38.6	0	409-415	R.NTTIPTR.K
Protein 74:				50S ribosomal protein L2 - Staphylococcus aureus (strain USA300)
Accession:				RL2_STAA3										Score:				372.2
Database:				SwissProt(SwissProt_51.6.fasta)										MW [kDa]:				30.1
Database Date:				2009-12-02 17:47:11										pI:				11.3
Modification(s):			Deamidated											Sequence Coverage [%]:				18.4
														No. of unique Peptides:				6
Alias proteins:
Accession				Name								Description
RL2_STAA8				SwissProt(SwissProt_51.6.fasta)								50S ribosomal protein L2 - Staphylococcus aureus (strain NCTC 8325)
RL2_STAAB				SwissProt(SwissProt_51.6.fasta)								50S ribosomal protein L2 - Staphylococcus aureus (strain bovine RF122)
RL2_STAAC				SwissProt(SwissProt_51.6.fasta)								50S ribosomal protein L2 - Staphylococcus aureus (strain COL)
RL2_STAAM				SwissProt(SwissProt_51.6.fasta)								50S ribosomal protein L2 - Staphylococcus aureus (strain Mu50 / ATCC 700699)
RL2_STAAN				SwissProt(SwissProt_51.6.fasta)								50S ribosomal protein L2 - Staphylococcus aureus (strain N315)
RL2_STAAR				SwissProt(SwissProt_51.6.fasta)								50S ribosomal protein L2 - Staphylococcus aureus (strain MRSA252)
RL2_STAAS				SwissProt(SwissProt_51.6.fasta)								50S ribosomal protein L2 - Staphylococcus aureus (strain MSSA476)
RL2_STAAW				SwissProt(SwissProt_51.6.fasta)								50S ribosomal protein L2 - Staphylococcus aureus (strain MW2)
Cmpd.	No. of Cmpds.	m/z meas.			Δ	z	Rt [min]		Score	P	Range	Sequence								Modification
					m/z [ppm]
983	4	685.2808			-82.13	2	67.5		68.7	0	15-26	R.NMTSLDFAEITK.T
1029	4	685.2609			-828.33	2	67.3		54.5	0	15-26	R.NMTSLDFAEITK.T								Deamidated: 1
247	4	603.7941			4.94	2	33.3		75.6	0	78-87	K.VDSIQYDPNR.S
118	1	494.7184			-113.79	2	21.2		56.1	0	157-167	R.SAGASAQVLGK.E
829	4	626.2935			-607.47	3	60.6		56.5	0	190-207	R.ATIGQVGNLQHELVNVGK.A								Deamidated: 15
852	3	626.2940			-606.68	3	60.5		60.8	0	190-207	R.ATIGQVGNLQHELVNVGK.A								Deamidated: 8
Protein 75:				Ferritin OS=Staphylococcus aureus (strain bovine RF122 / ET3-1) GN=ftnA PE=3 SV=1
Accession:				FTN_STAAB										Score:				370.4
Database:				SwissProt(SwissProt_57.15.fasta)										MW [kDa]:				19.6
Database Date:				2011-08-05 12:52:50										pI:				4.5
Modification(s):			Deamidated											Sequence Coverage [%]:				24.7
														No. of unique Peptides:				6
Alias proteins:
Accession				Name								Description
FTN_STAAC				SwissProt(SwissProt_57.15.fasta)								Ferritin OS=Staphylococcus aureus (strain COL) GN=ftnA PE=3 SV=1
FTN_STAAM				SwissProt(SwissProt_57.15.fasta)								Ferritin OS=Staphylococcus aureus (strain Mu50 / ATCC 700699) GN=ftnA PE=1 SV=1
FTN_STAAN				SwissProt(SwissProt_57.15.fasta)								Ferritin OS=Staphylococcus aureus (strain N315) GN=ftnA PE=1 SV=1
FTN_STAAS				SwissProt(SwissProt_57.15.fasta)								Ferritin OS=Staphylococcus aureus (strain MSSA476) GN=ftnA PE=3 SV=1
FTN_STAAW				SwissProt(SwissProt_57.15.fasta)								Ferritin OS=Staphylococcus aureus (strain MW2) GN=ftnA PE=3 SV=1
FTN_STAA3				SwissProt(SwissProt_57.15.fasta)								Ferritin OS=Staphylococcus aureus (strain USA300) GN=ftnA PE=3 SV=1
FTN_STAA8				SwissProt(SwissProt_57.15.fasta)								Ferritin OS=Staphylococcus aureus (strain NCTC 8325) GN=ftnA PE=1 SV=1
Cmpd.	No. of Cmpds.	m/z meas.			Δ	z	Rt [min]		Score	P	Range	Sequence								Modification
					m/z [ppm]
393	4	535.7226			-82.66	2	37.1		46.6	0	57-64	K.IYNYINDR.G
328	1	535.7704			-911.02	2	37.4		47.0	0	57-64	K.IYNYINDR.G								Deamidated: 3
1640	4	650.2926			-80.87	2	102.2		91.6	0	78-88	K.IDFSSILETFK.D
810	4	556.7453			-81.06	2	58.3		39.7	0	101-109	R.FYNLSEIAR.Q
760	1	556.7977			-869.72	2	58.8		35.8	0	101-109	R.FYNLSEIAR.Q								Deamidated: 3
798	4	750.8042			-80.28	2	57.8		109.7	0	144-156	R.IGDDSNALYLYEK.E
Protein 76:				Phosphoenolpyruvate-protein phosphotransferase (EC 2.7.3.9) (Phosphotransferase system, enzyme I) - Staphylococcus aureus (strain Mu50 / ATCC 700699)
Accession:				PT1_STAAM										Score:				369.8
Database:				SwissProt(SwissProt_51.6.fasta)										MW [kDa]:				63.2
Database Date:				2009-12-02 17:47:11										pI:				4.5
														Sequence Coverage [%]:				14.0
														No. of unique Peptides:				7
Cmpd.	No. of Cmpds.	m/z meas.			Δ	z	Rt [min]		Score	P	Range	Sequence								Modification
					m/z [ppm]
310	4	536.8047			2.26	2	36.6		73.5	0	7-18	K.GIAASDGVAIAK.A
1268	1	762.3375			-86.22	2	83.3		40.0	0	19-31	K.AYLLVEPDLTFDK.N
119	3	523.7238			-91.65	2	24.8		65.3	0	35-44	K.VTDVEGEVAK.F
92	3	483.7036			-92.16	2	23.4		65.2	0	45-53	K.FNSAIEASK.V
125	3	579.7378			-91.89	2	23.9		56.0	0	61-71	R.NNAEVQLGADK.A
909	1	564.2862			-90.34	2	63.7		35.4	0	198-208	R.SLEIPAIVGTK.S
1026	3	856.9661			14.18	2	72.3		34.3	0	472-485	R.VSYLYQPYNPSILR.L
Protein 77:				30S ribosomal protein S4 - Staphylococcus aureus (strain bovine RF122)
Accession:				RS4_STAAB										Score:				369.2
Database:				SwissProt(SwissProt_51.6.fasta)										MW [kDa]:				23.0
Database Date:				2009-12-02 17:47:11										pI:				10.4
Modification(s):			Deamidated											Sequence Coverage [%]:				32.0
														No. of unique Peptides:				7
Alias proteins:
Accession				Name								Description
RS4_STAAC				SwissProt(SwissProt_51.6.fasta)								30S ribosomal protein S4 - Staphylococcus aureus (strain COL)
RS4_STAAM				SwissProt(SwissProt_51.6.fasta)								30S ribosomal protein S4 - Staphylococcus aureus (strain Mu50 / ATCC 700699)
RS4_STAAN				SwissProt(SwissProt_51.6.fasta)								30S ribosomal protein S4 - Staphylococcus aureus (strain N315)
RS4_STAAS				SwissProt(SwissProt_51.6.fasta)								30S ribosomal protein S4 - Staphylococcus aureus (strain MSSA476)
RS4_STAAW				SwissProt(SwissProt_51.6.fasta)								30S ribosomal protein S4 - Staphylococcus aureus (strain MW2)
Cmpd.	No. of Cmpds.	m/z meas.			Δ	z	Rt [min]		Score	P	Range	Sequence								Modification
					m/z [ppm]
436	4	466.7766			5.19	2	42.5		62.9	0	15-24	R.LGISLSGTGK.E
654	4	539.7532			-83.28	2	51.7		58.0	0	44-52	K.LSEYGLQLR.E
631	1	539.8025			-902.71	2	52.1		58.3	0	44-52	K.LSEYGLQLR.E								Deamidated: 7
378	1	516.7496			9.71	2	39.8		40.8	0	59-66	R.YLYGMTER.Q
275	3	433.1872			-1220.06	2	32.9		33.9	0	70-77	R.NTFDIAGK.K								Deamidated: 1
1066	4	638.8131			-83.77	2	72.5		73.2	0	94-105	R.LDAVVYSLGLAR.T
731	4	616.0143			11.60	3	57.2		42.1	0	126-142	R.VDIPSYSVKPGQTISVR.E
Protein 78:				50S ribosomal protein L15 - Staphylococcus aureus (strain USA300)
Accession:				RL15_STAA3										Score:				363.7
Database:				SwissProt(SwissProt_51.6.fasta)										MW [kDa]:				15.6
Database Date:				2009-12-02 17:47:11										pI:				10.8
														Sequence Coverage [%]:				47.3
														No. of unique Peptides:				5
Alias proteins:
Accession				Name								Description
RL15_STAA8				SwissProt(SwissProt_51.6.fasta)								50S ribosomal protein L15 - Staphylococcus aureus (strain NCTC 8325)
RL15_STAAB				SwissProt(SwissProt_51.6.fasta)								50S ribosomal protein L15 - Staphylococcus aureus (strain bovine RF122)
RL15_STAAC				SwissProt(SwissProt_51.6.fasta)								50S ribosomal protein L15 - Staphylococcus aureus (strain COL)
RL15_STAAM				SwissProt(SwissProt_51.6.fasta)								50S ribosomal protein L15 - Staphylococcus aureus (strain Mu50 / ATCC 700699)
RL15_STAAN				SwissProt(SwissProt_51.6.fasta)								50S ribosomal protein L15 - Staphylococcus aureus (strain N315)
RL15_STAAR				SwissProt(SwissProt_51.6.fasta)								50S ribosomal protein L15 - Staphylococcus aureus (strain MRSA252)
RL15_STAAS				SwissProt(SwissProt_51.6.fasta)								50S ribosomal protein L15 - Staphylococcus aureus (strain MSSA476)
RL15_STAAW				SwissProt(SwissProt_51.6.fasta)								50S ribosomal protein L15 - Staphylococcus aureus (strain MW2)
Cmpd.	No. of Cmpds.	m/z meas.			Δ	z	Rt [min]		Score	P	Range	Sequence								Modification
					m/z [ppm]
3	3	412.8580			-88.98	3	14.9		40.2	0	3-13	K.LHELKPAEGSR.K
967	4	610.9232			-112.34	3	64.3		90.7	0	42-59	R.SGGGVRPGFEGGQLPLFR.R
1291	4	995.4356			-87.35	2	84.4		105.1	0	85-103	K.FEDGTEVTPALLVESGVVK.N
359	5	459.2120			988.34	2	35.4		46.3	0	111-119	K.ILGNGSLDK.K
461	4	590.7473			-82.25	2	40.6		81.4	0	128-139	K.FSASAAEAIDAK.G
Protein 79:				UPF0355 protein MRSA252 OS=Staphylococcus aureus (strain MRSA252) GN=SAR0405 PE=3 SV=1
Accession:				UP355_STAAR										Score:				359.0
Database:				SwissProt(SwissProt_57.15.fasta)										MW [kDa]:				15.0
Database Date:				2011-08-05 12:52:50										pI:				4.6
Modification(s):			Oxidation, Phospho, Deamidated											Sequence Coverage [%]:				32.6
														No. of unique Peptides:				6
Cmpd.	No. of Cmpds.	m/z meas.			Δ	z	Rt [min]		Score	P	Range	Sequence								Modification
					m/z [ppm]
1485	1	778.0174			-443.38	3	93.4		37.7	0	1-20	-.MADITVVNDTGELYNVINQK.K								Oxidation: 1; Phospho: 14
1246	4	702.6344			-86.71	3	80.7		94.6	0	2-20	M.ADITVVNDTGELYNVINQK.K
1194	3	702.7044			-453.60	3	81.0		78.5	0	2-20	M.ADITVVNDTGELYNVINQK.K								Deamidated: 14
413	4	499.9323			675.29	3	41.5		52.8	0	64-77	K.LLTGEDGEHAVLSR.Y
632	4	596.2327			-109.85	2	47.3		51.8	0	78-87	R.YNLAPDELEK.Y
544	2	596.3053			-812.54	2	47.9		43.5	0	78-87	R.YNLAPDELEK.Y								Deamidated: 2
Protein 80:				Naphthoate synthase (EC 4.1.3.36) (Dihydroxynaphthoic acid synthetase) (DHNA synthetase) - Staphylococcus aureus (strain COL)
Accession:				MENB_STAAC										Score:				355.8
Database:				SwissProt(SwissProt_51.6.fasta)										MW [kDa]:				30.4
Database Date:				2009-12-02 17:47:11										pI:				5.3
Modification(s):			Deamidated											Sequence Coverage [%]:				28.2
														No. of unique Peptides:				7
Alias proteins:
Accession				Name								Description
MENB_STAAR				SwissProt(SwissProt_51.6.fasta)								Naphthoate synthase (EC 4.1.3.36) (Dihydroxynaphthoic acid synthetase) (DHNA synthetase) - Staphylococcus aureus (strain MRSA252)
Cmpd.	No. of Cmpds.	m/z meas.			Δ	z	Rt [min]		Score	P	Range	Sequence								Modification
					m/z [ppm]
640	1	560.2772			10.17	2	52.5		38.9	0	17-25	K.YEFYEGIAK.V
1138	1	620.7406			701.43	2	72.7		33.3	0	41-51	K.TVAEMIDAFSR.A
329	1	463.1836			1363.22	3	31.8		33.0	0	81-93	R.GHGGYVGEDQIPR.L								Deamidated: 10
769	3	485.7346			-109.29	2	54.0		46.6	0	94-101	R.LNVLDLQR.L
768	2	760.3001			-82.00	2	57.3		44.3	0	147-161	K.VGSFDAGYGSGYLAR.I
1450	3	777.9989			-87.03	3	91.5		84.7	0	177-197	R.QYNAQEALDMGLVNTVVPLEK.V
1410	3	778.0769			-408.20	3	91.8		75.0	0	177-197	R.QYNAQEALDMGLVNTVVPLEK.V								Deamidated: 1
Protein 81:				Thioredoxin (TRX) - Staphylococcus aureus (strain bovine RF122)
Accession:				THIO_STAAB										Score:				354.9
Database:				SwissProt(SwissProt_51.6.fasta)										MW [kDa]:				11.4
Database Date:				2009-12-02 17:47:11										pI:				4.2
Modification(s):			Oxidation, Deamidated											Sequence Coverage [%]:				39.4
														No. of unique Peptides:				5
Alias proteins:
Accession				Name								Description
THIO_STAAC				SwissProt(SwissProt_51.6.fasta)								Thioredoxin (TRX) - Staphylococcus aureus (strain COL)
THIO_STAAM				SwissProt(SwissProt_51.6.fasta)								Thioredoxin (TRX) - Staphylococcus aureus (strain Mu50 / ATCC 700699)
THIO_STAAN				SwissProt(SwissProt_51.6.fasta)								Thioredoxin (TRX) - Staphylococcus aureus (strain N315)
THIO_STAAR				SwissProt(SwissProt_51.6.fasta)								Thioredoxin (TRX) - Staphylococcus aureus (strain MRSA252)
THIO_STAAS				SwissProt(SwissProt_51.6.fasta)								Thioredoxin (TRX) - Staphylococcus aureus (strain MSSA476)
[truncated: 4,462 more rows]

## Sheet: Salt IDs
								Detailed Protein Report
Project Info
Name:				Dunstan_Roberts										Date:			2011-06-17
Note:
Sample Info & Protocols
Name:				Salt_Stress_October										Date:			2012-10-29
Fraction:
Volume:														Concentration:
Note:
Buffer:														Organism:
Search Result Info
Search Result							Location						Search Engine			Database
Bacteria_PE_2012-10-29 15:40:11							/Dunstan_Roberts/Salt_Stress_October/Mousa_Intra_Salt2_RC6_01_4415.mgf						Mascot			SwissProt
Bacteria_PE_2012-10-29 15:40:11							/Dunstan_Roberts/Salt_Stress_October/Mousa_Intra_Salt2_RC6_01_4403.mgf						Mascot			SwissProt
Bacteria_PE_2012-10-29 15:40:11							/Dunstan_Roberts/Salt_Stress_October/Mousa_Intra_Salt4_RC8_01_4409.mgf						Mascot			SwissProt
Bacteria_PE_2012-10-29 15:40:11							/Dunstan_Roberts/Salt_Stress_October/Mousa_Intra_Salt1_RC5_01_4397.mgf						Mascot			SwissProt
Bacteria_PE_2012-10-29 15:40:11							/Dunstan_Roberts/Salt_Stress_October/Mousa_Intra_Salt3_RC7_01_4406.mgf						Mascot			SwissProt
Protein 1:				Enolase (EC 4.2.1.11) (2-phosphoglycerate dehydratase) (2-phospho-D-glycerate hydro-lyase) (Laminin-binding protein) - Staphylococcus aureus
Accession:				ENO_STAAU										Score:				2025.7
Database:				SwissProt(SwissProt_51.6.fasta)										MW [kDa]:				47.1
Database Date:				2009-12-02 17:47:11										pI:				4.4
Modification(s):			Deamidated											Sequence Coverage [%]:				53.9
														No. of unique Peptides:				29
Cmpd.	No. of Cmpds.	m/z meas.			Δ	z	Rt [min]		Score	P	Range	Sequence								Modification
					m/z [ppm]
557	4	524.2950			-0.63	2	48.5		64.1	0	2-10	M.PIITDVYAR.E
1157	5	931.4872			20.48	2	79.3		79.9	0	17-34	R.GNPTVEVEVLTESGAFGR.A
1156	5	621.3265			-508.30	3	79.2		67.8	0	17-34	R.GNPTVEVEVLTESGAFGR.A								Deamidated: 2
439	4	608.3235			14.53	3	48.0		51.1	0	35-52	R.ALVPSGASTGEHEAVELR.D
545	4	595.7952			-831.49	2	50.3		95.4	0	95-105	K.MMIALDGTPNK.G								Deamidated: 10
1060	5	595.7407			-97.91	2	92.6		57.1	0	95-105	K.MMIALDGTPNK.G
791	5	630.3599			10.35	2	60.4		72.9	0	123-134	R.AAADLLGQPLYK.Y
806	4	630.3660			-759.89	2	61.1		75.4	0	123-134	R.AAADLLGQPLYK.Y								Deamidated: 8
253	5	428.7154			1153.20	2	38.3		42.2	0	135-142	K.YLGGFNGK.Q
719	4	415.5540			-784.59	3	56.6		36.5	0	183-192	R.WGTEIFHNLK.S								Deamidated: 8
591	5	724.3573			0.69	2	52.6		95.2	0	199-213	R.GLETAVGDEGGFAPK.F
1342	5	574.5670			-100.29	3	109.2		64.8	0	270-284	R.TAAEQVDYLEQLVDK.Y
1202	3	861.4414			-561.41	2	80.9		93.8	0	270-284	R.TAAEQVDYLEQLVDK.Y								Deamidated: 11
1397	1	766.0214			-416.34	3	95.6		32.8	0	285-303	K.YPIITIEDGMDENDWDGWK.Q
1295	4	988.0575			-480.94	2	90.5		75.6	0	313-330	R.VQLVGDDLFVTNTEILAK.G								Deamidated: 12
1370	4	659.0402			-481.60	3	90.2		54.6	0	313-330	R.VQLVGDDLFVTNTEILAK.G								Deamidated: 2
1293	5	659.0403			16.04	3	90.4		81.5	0	313-330	R.VQLVGDDLFVTNTEILAK.G
847	9	664.3904			11.75	2	63.2		69.5	0	331-343	K.GIENGIGNSILIK.V
750	11	664.3904			-728.35	2	63.9		52.6	0	331-343	K.GIENGIGNSILIK.V								Deamidated: 4
888	7	664.8870			-720.90	2	65.5		68.1	0	331-343	K.GIENGIGNSILIK.V								Deamidated: 4, 8
818	10	664.8731			-2.33	2	64.6		64.3	0	331-343	K.GIENGIGNSILIK.V								Deamidated: 8
1447	6	703.6171			-102.54	3	115.0		97.6	0	344-362	K.VNQIGTLTETFDAIEMAQK.A
1332	5	703.7027			-446.81	3	92.3		105.5	0	344-362	K.VNQIGTLTETFDAIEMAQK.A								Deamidated: 18
75	4	530.7327			-89.69	2	21.8		52.3	0	363-372	K.AGYTAVVSHR.S
931	5	735.7143			18.19	3	72.6		101.6	0	373-394	R.SGETEDTTIADIAVATNAGQIK.T
974	4	735.7023			-443.79	3	71.7		97.8	0	373-394	R.SGETEDTTIADIAVATNAGQIK.T								Deamidated: 17
973	4	1103.0497			-444.00	2	71.7		74.2	0	373-394	R.SGETEDTTIADIAVATNAGQIK.T								Deamidated: 20
608	4	597.8049			11.48	2	51.0		61.2	0	413-422	R.IEDELFETAK.Y
320	2	443.7144			-1117.67	2	39.2		40.2	0	428-434	K.SFYNLDK.-								Deamidated: 4
Protein 2:				Elongation factor Tu (EF-Tu) - Staphylococcus aureus (strain COL)
Accession:				EFTU_STAAC										Score:				1971.6
Database:				SwissProt(SwissProt_51.6.fasta)										MW [kDa]:				43.1
Database Date:				2009-12-02 17:47:11										pI:				4.6
Modification(s):			Oxidation, Deamidated											Sequence Coverage [%]:				60.4
														No. of unique Peptides:				30
Alias proteins:
Accession				Name								Description
EFTU_STAAM				SwissProt(SwissProt_51.6.fasta)								Elongation factor Tu (EF-Tu) - Staphylococcus aureus (strain Mu50 / ATCC 700699)
EFTU_STAAN				SwissProt(SwissProt_51.6.fasta)								Elongation factor Tu (EF-Tu) - Staphylococcus aureus (strain N315)
EFTU_STAAR				SwissProt(SwissProt_51.6.fasta)								Elongation factor Tu (EF-Tu) - Staphylococcus aureus (strain MRSA252)
EFTU_STAAS				SwissProt(SwissProt_51.6.fasta)								Elongation factor Tu (EF-Tu) - Staphylococcus aureus (strain MSSA476)
EFTU_STAAW				SwissProt(SwissProt_51.6.fasta)								Elongation factor Tu (EF-Tu) - Staphylococcus aureus (strain MW2)
Cmpd.	No. of Cmpds.	m/z meas.			Δ	z	Rt [min]		Score	P	Range	Sequence								Modification
					m/z [ppm]
1193	6	637.4014			18.06	2	85.5		75.7	0	26-38	K.TTLTAAIATVLAK.N
725	3	700.5582			367.92	3	66.3		40.6	0	39-57	K.NGDSVAQSYDMIDNAPEEK.E								Oxidation: 11
809	5	1042.4419			-471.53	2	64.1		100.7	0	39-57	K.NGDSVAQSYDMIDNAPEEK.E								Deamidated: 7, 14
574	2	700.6381			-454.21	3	54.7		50.1	0	39-57	K.NGDSVAQSYDMIDNAPEEK.E								Oxidation: 11; Deamidated: 1, 7
599	8	694.9793			-456.70	3	56.1		88.4	0	39-57	K.NGDSVAQSYDMIDNAPEEK.E								Deamidated: 14
695	10	694.9839			-450.15	3	55.8		92.0	0	39-57	K.NGDSVAQSYDMIDNAPEEK.E								Deamidated: 7
814	10	1042.3347			-102.57	2	76.8		40.0	0	39-57	K.NGDSVAQSYDMIDNAPEEK.E								Deamidated: 1
870	6	1042.4531			-460.84	2	64.2		126.2	0	39-57	K.NGDSVAQSYDMIDNAPEEK.E								Deamidated: 1, 7
828	10	695.2274			371.99	3	77.6		84.0	0	39-57	K.NGDSVAQSYDMIDNAPEEK.E
503	4	573.9664			-553.90	3	46.0		41.1	0	60-74	R.GITINTSHIEYQTDK.R								Deamidated: 12
406	4	573.9631			-559.61	3	46.4		50.3	0	60-74	R.GITINTSHIEYQTDK.R								Deamidated: 5
1376	2	901.3537			272.24	3	111.1		107.2	0	91-117	K.NMITGAAQMDGGILVVSAADGPMPQTR.E
1256	1	901.4616			-335.83	3	88.5		45.9	0	91-117	K.NMITGAAQMDGGILVVSAADGPMPQTR.E								Deamidated: 1, 8
1098	1	906.4565			18.23	3	80.9		34.4	0	91-117	K.NMITGAAQMDGGILVVSAADGPMPQTR.E								Oxidation: 9
1359	1	685.4218			-705.48	2	89.0		42.9	0	125-137	R.NVGVPALVVFLNK.V								Deamidated: 12
1364	2	685.4254			-700.34	2	89.9		26.7	0	125-137	R.NVGVPALVVFLNK.V								Deamidated: 1
1889	1	721.6779			-0.25	3	117.6		51.1	0	138-155	K.VDMVDDEELLELVEMEVR.D
1793	2	727.0210			15.60	3	115.2		39.2	0	138-155	K.VDMVDDEELLELVEMEVR.D								Oxidation: 15
1485	3	774.6449			329.49	3	117.0		52.6	0	156-177	R.DLLSEYDFPGDDVPVIAGSALK.A
112	4	626.7988			16.92	2	26.2		69.2	0	178-188	K.ALEGDAQYEEK.I
56	3	626.7818			-794.67	2	25.4		37.0	0	178-188	K.ALEGDAQYEEK.I								Deamidated: 7
1519	4	995.5311			17.45	2	101.8		96.4	0	189-205	K.ILELMEAVDTYIPTPER.D
565	6	542.6245			12.79	3	54.3		67.8	0	239-253	K.VGEEVEIIGLHDTSK.T
626	6	570.8016			21.12	2	52.2		69.0	0	254-263	K.TTVTGVEMFR.K
1402	5	852.3655			-101.27	2	112.5		110.0	0	265-280	K.LLDYAEAGDNIGALLR.G
1277	4	852.4548			-573.23	2	86.6		117.8	0	265-280	K.LLDYAEAGDNIGALLR.G								Deamidated: 10
548	5	584.9918			18.84	3	53.3		86.5	0	290-306	R.GQVLAAPGSITPHTEFK.A
355	5	454.7198			-84.04	2	35.8		45.6	0	307-314	K.AEVYVLSK.D
737	1	711.7500			-161.25	2	69.3		26.3	1	307-319	K.AEVYVLSKDEGGR.H
747	5	601.8671			23.08	2	58.4		57.0	0	383-394	R.TVGSGVVTEIIK.-
Protein 3:				Elongation factor G (EF-G) - Staphylococcus aureus (strain bovine RF122)
Accession:				EFG_STAAB										Score:				1795.7
Database:				SwissProt(SwissProt_51.6.fasta)										MW [kDa]:				76.6
Database Date:				2009-12-02 17:47:11										pI:				4.6
Modification(s):			Deamidated											Sequence Coverage [%]:				43.0
														No. of unique Peptides:				27
Alias proteins:
Accession				Name								Description
EFG_STAAC				SwissProt(SwissProt_51.6.fasta)								Elongation factor G (EF-G) - Staphylococcus aureus (strain COL)
EFG_STAAM				SwissProt(SwissProt_51.6.fasta)								Elongation factor G (EF-G) - Staphylococcus aureus (strain Mu50 / ATCC 700699)
EFG_STAAN				SwissProt(SwissProt_51.6.fasta)								Elongation factor G (EF-G) - Staphylococcus aureus (strain N315)
EFG_STAAR				SwissProt(SwissProt_51.6.fasta)								Elongation factor G (EF-G) - Staphylococcus aureus (strain MRSA252)
EFG_STAAS				SwissProt(SwissProt_51.6.fasta)								Elongation factor G (EF-G) - Staphylococcus aureus (strain MSSA476)
EFG_STAAU				SwissProt(SwissProt_51.6.fasta)								Elongation factor G (EF-G) (85 kDa vitronectin-binding protein) - Staphylococcus aureus
EFG_STAAW				SwissProt(SwissProt_51.6.fasta)								Elongation factor G (EF-G) - Staphylococcus aureus (strain MW2)
EFG_STAA3				SwissProt(SwissProt_51.6.fasta)								Elongation factor G (EF-G) - Staphylococcus aureus (strain USA300)
EFG_STAA8				SwissProt(SwissProt_51.6.fasta)								Elongation factor G (EF-G) - Staphylococcus aureus (strain NCTC 8325)
Cmpd.	No. of Cmpds.	m/z meas.			Δ	z	Rt [min]		Score	P	Range	Sequence								Modification
					m/z [ppm]
249	4	443.2460			2.15	2	38.0		41.0	0	30-36	R.ILYYTGR.I
615	2	793.0063			9.45	3	51.3		50.7	0	40-59	K.IGETHEGASQMDWMEQEQDR.G
621	2	793.0150			-393.04	3	52.0		51.6	0	40-59	K.IGETHEGASQMDWMEQEQDR.G								Deamidated: 18
700	4	581.6413			15.63	3	56.1		96.8	0	60-76	R.GITITSAATTAAWEGHR.V
1334	5	857.3529			-103.19	3	108.8		66.5	0	98-121	R.VLDGAVTVLDAQSGVEPQTETVWR.Q
1265	4	857.4517			-370.44	3	84.2		112.3	0	98-121	R.VLDGAVTVLDAQSGVEPQTETVWR.Q								Deamidated: 18
1185	4	857.4591			-361.75	3	85.0		95.1	0	98-121	R.VLDGAVTVLDAQSGVEPQTETVWR.Q								Deamidated: 12
104	5	496.7617			-989.26	2	26.1		54.8	0	122-130	R.QATTYGVPR.I								Deamidated: 1
625	5	570.2788			-578.99	3	54.3		76.9	0	140-154	K.LGANFEYSVSTLHDR.L								Deamidated: 4
597	5	570.2880			12.08	3	56.0		72.5	0	140-154	K.LGANFEYSVSTLHDR.L
1379	5	834.6433			298.58	3	111.3		33.5	0	186-206	K.YTNDLGTEIEEIEIPEDHLDR.A
1145	4	834.3976			-388.75	3	80.0		97.1	0	186-206	K.YTNDLGTEIEEIEIPEDHLDR.A								Deamidated: 3
1505	6	612.6355			-1.26	3	98.0		82.6	0	212-228	R.ASLIEAVAETSDELMEK.Y
863	3	741.3874			20.57	2	64.0		85.5	0	229-241	K.YLGDEEISVSELK.E
266	5	593.7476			-90.10	2	31.4		65.9	0	292-302	R.ASNPEEEVIAK.A
928	5	678.3410			19.94	2	72.4		95.7	0	303-315	K.ADDSAEFAALAFK.V
253	5	505.2537			-2.07	2	33.4		45.0	0	316-324	K.VMTDPYVGK.L
270	5	690.3250			-6.07	2	36.4		81.3	0	330-342	R.VYSGTMTSGSYVK.N
1316	2	925.3872			-101.02	2	107.8		55.2	0	364-381	R.QEIDTVYSGDIAAAVGLK.D
1191	2	617.3224			-531.88	3	82.4		39.7	0	364-381	R.QEIDTVYSGDIAAAVGLK.D								Deamidated: 1
588	4	655.2926			12.94	3	55.5		55.0	0	566-582	K.LYDGSYHDVDSSEMAFK.I
353	5	393.7561			-4.35	2	38.4		39.8	0	583-590	K.IAASLALK.E
1566	4	758.3498			9.40	3	100.3		71.4	0	607-626	K.VTIEMPEEYMGDIMGDVTSR.R
1687	3	830.4212			414.11	3	107.0		49.4	0	637-659	R.GNAQVVNAYVPLSEMFGYATSLR.S								Deamidated: 2
1652	5	830.0990			421.29	3	108.3		84.0	0	637-659	R.GNAQVVNAYVPLSEMFGYATSLR.S
788	4	607.9429			-0.57	3	62.8		62.4	0	666-680	R.GTYTMYFDHYAEVPK.S
447	2	444.7503			-11.61	2	45.5		34.1	0	681-688	K.SIAEDIIK.K
Protein 4:				ATP synthase subunit beta OS=Staphylococcus aureus (strain bovine RF122 / ET3-1) GN=atpD PE=3 SV=1
Accession:				ATPB_STAAB										Score:				1651.7
Database:				SwissProt(SwissProt_57.15.fasta)										MW [kDa]:				51.4
Database Date:				2011-08-05 12:52:50										pI:				4.5
Modification(s):			Deamidated											Sequence Coverage [%]:				40.4
														No. of unique Peptides:				24
Alias proteins:
Accession				Name								Description
ATPB_STAAC				SwissProt(SwissProt_57.15.fasta)								ATP synthase subunit beta OS=Staphylococcus aureus (strain COL) GN=atpD PE=3 SV=1
ATPB_STAAE				SwissProt(SwissProt_57.15.fasta)								ATP synthase subunit beta OS=Staphylococcus aureus (strain Newman) GN=atpD PE=3 SV=1
ATPB_STAAM				SwissProt(SwissProt_57.15.fasta)								ATP synthase subunit beta OS=Staphylococcus aureus (strain Mu50 / ATCC 700699) GN=atpD PE=1 SV=1
ATPB_STAAN				SwissProt(SwissProt_57.15.fasta)								ATP synthase subunit beta OS=Staphylococcus aureus (strain N315) GN=atpD PE=1 SV=1
ATPB_STAAR				SwissProt(SwissProt_57.15.fasta)								ATP synthase subunit beta OS=Staphylococcus aureus (strain MRSA252) GN=atpD PE=3 SV=1
ATPB_STAAS				SwissProt(SwissProt_57.15.fasta)								ATP synthase subunit beta OS=Staphylococcus aureus (strain MSSA476) GN=atpD PE=3 SV=1
ATPB_STAAT				SwissProt(SwissProt_57.15.fasta)								ATP synthase subunit beta OS=Staphylococcus aureus (strain USA300 / TCH1516) GN=atpD PE=3 SV=1
ATPB_STAAW				SwissProt(SwissProt_57.15.fasta)								ATP synthase subunit beta OS=Staphylococcus aureus (strain MW2) GN=atpD PE=3 SV=1
ATPB_STAA1				SwissProt(SwissProt_57.15.fasta)								ATP synthase subunit beta OS=Staphylococcus aureus (strain Mu3 / ATCC 700698) GN=atpD PE=3 SV=1
ATPB_STAA2				SwissProt(SwissProt_57.15.fasta)								ATP synthase subunit beta OS=Staphylococcus aureus (strain JH1) GN=atpD PE=3 SV=1
ATPB_STAA3				SwissProt(SwissProt_57.15.fasta)								ATP synthase subunit beta OS=Staphylococcus aureus (strain USA300) GN=atpD PE=3 SV=1
ATPB_STAA8				SwissProt(SwissProt_57.15.fasta)								ATP synthase subunit beta OS=Staphylococcus aureus (strain NCTC 8325) GN=atpD PE=3 SV=1
ATPB_STAA9				SwissProt(SwissProt_57.15.fasta)								ATP synthase subunit beta OS=Staphylococcus aureus (strain JH9) GN=atpD PE=3 SV=1
Cmpd.	No. of Cmpds.	m/z meas.			Δ	z	Rt [min]		Score	P	Range	Sequence								Modification
					m/z [ppm]
1138	5	657.2985			-102.64	2	97.3		46.2	0	6-17	R.VTQVMGPVIDVR.F
639	5	657.3739			-735.84	2	58.2		88.4	0	6-17	R.VTQVMGPVIDVR.F								Deamidated: 3
313	5	647.2511			-89.14	2	33.7		82.5	0	58-69	R.TIAMDSTDGVQR.G
261	4	647.3111			-755.94	2	33.8		82.7	0	58-69	R.TIAMDSTDGVQR.G								Deamidated: 11
1214	4	674.3856			9.02	2	81.7		48.3	0	92-103	R.VFNVLGETIDLK.E
1172	3	674.3790			-729.88	2	81.5		38.7	0	92-103	R.VFNVLGETIDLK.E								Deamidated: 3
1589	4	730.3931			-434.64	3	105.2		57.8	0	118-137	R.QAPAFDELSTEVQILETGIK.V								Deamidated: 1
1552	3	730.9754			811.48	3	120.7		65.7	0	118-137	R.QAPAFDELSTEVQILETGIK.V
1114	5	565.8488			7.40	2	76.5		58.9	0	138-147	K.VVDLLAPYIK.G
670	4	488.2904			11.62	2	54.6		54.9	0	151-161	K.IGLFGGAGVGK.T
1187	5	729.3775			1.34	2	82.2		96.6	0	225-237	R.VALSGLTMAEYFR.D
913	5	718.3943			-665.38	2	66.7		101.4	0	254-267	R.FTQAGSEVSALLGR.M								Deamidated: 3
905	5	718.3863			7.88	2	65.9		105.9	0	254-267	R.FTQAGSEVSALLGR.M
1098	4	769.7253			-404.12	3	76.1		93.8	0	268-288	R.MPSAVGYQPTLATEMGQLQER.I								Deamidated: 8
1093	4	769.7173			-414.41	3	75.4		87.8	0	268-288	R.MPSAVGYQPTLATEMGQLQER.I								Deamidated: 17
1051	5	769.7101			2.19	3	75.3		81.3	0	268-288	R.MPSAVGYQPTLATEMGQLQER.I
1015	1	770.0572			-398.79	3	76.5		96.1	0	268-288	R.MPSAVGYQPTLATEMGQLQER.I								Deamidated: 8, 17
999	2	683.3730			-469.99	3	71.1		40.7	1	331-349	R.KLTEMGIYPAVDPLASTSR.A
1163	5	641.0009			7.64	3	79.0		74.8	0	332-349	K.LTEMGIYPAVDPLASTSR.A
535	4	599.9741			-3.00	3	49.9		54.1	0	350-365	R.ALEPSIVGQEHYEVAR.D
591	4	599.9803			-539.03	3	50.1		44.4	0	350-365	R.ALEPSIVGQEHYEVAR.D								Deamidated: 9
1835	2	716.3574			-450.64	3	114.9		48.7	0	376-394	R.ELQDIIAILGMDELSDEDK.Q								Deamidated: 3
1818	2	716.3534			1.51	3	113.7		29.7	0	376-394	R.ELQDIIAILGMDELSDEDK.Q
500	4	574.3111			10.63	2	50.9		72.2	0	452-462	R.LVGSMDDVIAK.A
Protein 5:				ATP-dependent Clp protease ATP-binding subunit clpL - Staphylococcus aureus (strain COL)
Accession:				CLPL_STAAC										Score:				1518.6
Database:				SwissProt(SwissProt_51.6.fasta)										MW [kDa]:				77.8
Database Date:				2009-12-02 17:47:11										pI:				4.7
Modification(s):			Phospho, Dioxidation, Deamidated											Sequence Coverage [%]:				32.7
														No. of unique Peptides:				29
Alias proteins:
Accession				Name								Description
CLPL_STAA8				SwissProt(SwissProt_51.6.fasta)								ATP-dependent Clp protease ATP-binding subunit clpL - Staphylococcus aureus (strain NCTC 8325)
Cmpd.	No. of Cmpds.	m/z meas.			Δ	z	Rt [min]		Score	P	Range	Sequence								Modification
					m/z [ppm]
1868	1	720.0577			-343.05	3	123.7		29.4	2	20-37	K.DMQGSNQVGNKKYYINGK.E								Phospho: 5; Dioxidation: 2; Deamidated: 3, 7, 16
985	4	634.2863			-106.47	2	87.8		33.4	0	120-132	K.NNPILVGEAGVGK.T
1526	3	688.6564			-104.25	3	119.3		68.2	0	133-153	K.TAIVEGLAQAIVEGNVPAAIK.D
1488	3	688.7400			-458.84	3	100.3		57.1	0	133-153	K.TAIVEGLAQAIVEGNVPAAIK.D								Deamidated: 15
178	3	518.2585			-949.30	2	29.6		51.0	0	173-181	R.GAFEENIQK.L								Deamidated: 8
132	2	518.2528			-960.21	2	29.3		45.8	0	173-181	R.GAFEENIQK.L								Deamidated: 6
226	3	518.2118			-90.97	2	29.6		33.2	0	173-181	R.GAFEENIQK.L
871	3	423.9220			-0.74	3	64.3		60.7	0	216-227	K.GLSDILKPALSR.G
773	4	826.9167			-586.43	2	59.5		82.1	0	228-242	R.GEISIIGATTQDEYR.N								Deamidated: 11
772	1	551.6143			9.44	3	59.4		46.0	0	228-242	R.GEISIIGATTQDEYR.N
453	4	673.8467			-736.23	2	45.8		44.0	0	255-266	R.FNEVLVNEPSAK.D								Deamidated: 2
503	3	673.8555			-723.24	2	45.9		53.1	0	255-266	R.FNEVLVNEPSAK.D								Deamidated: 7
943	4	673.7801			-105.42	2	85.3		55.1	0	255-266	R.FNEVLVNEPSAK.D
1022	3	712.3943			-444.26	3	76.9		55.0	0	312-332	K.AIDVLDITAAHLSAQSPAVDK.V								Deamidated: 15
239	2	523.2132			-92.69	2	30.1		33.7	0	358-366	K.ADDIQNEIK.S
190	1	523.2610			-940.60	2	30.0		27.5	0	358-366	K.ADDIQNEIK.S								Deamidated: 5
795	1	901.9408			-536.64	2	60.6		47.6	0	395-410	R.LTGIPVSQMDDNDIER.L								Deamidated: 12
805	2	901.4464			-539.64	2	61.1		33.7	0	395-410	R.LTGIPVSQMDDNDIER.L
743	4	601.6243			-545.16	3	60.4		44.2	0	395-410	R.LTGIPVSQMDDNDIER.L								Deamidated: 8
693	5	723.3877			-661.37	2	55.7		92.2	0	422-434	K.IIGQDQAVEMVSR.A								Deamidated: 4
598	4	723.3850			14.57	2	56.0		68.6	0	422-434	K.IIGQDQAVEMVSR.A
637	5	723.3709			-684.58	2	55.0		78.4	0	422-434	K.IIGQDQAVEMVSR.A								Deamidated: 6
1173	1	770.0770			-406.56	3	84.6		38.2	0	441-463	R.AGFDDGNRPIGSFLFVGPTGVGK.T								Deamidated: 7
983	4	559.8165			-873.48	2	69.9		49.4	0	469-478	K.QLAIDLFGNK.D								Deamidated: 1
931	4	559.8116			-882.10	2	69.6		61.1	0	469-478	K.QLAIDLFGNK.D								Deamidated: 9
520	4	773.8502			-0.69	2	49.1		88.3	0	484-497	R.LDMSEYSDTTAVSK.M
391	3	582.7291			-90.63	2	37.5		52.5	0	635-645	K.GITMDVSQDAK.D
356	2	582.7907			-828.42	2	38.2		57.5	0	635-645	K.GITMDVSQDAK.D								Deamidated: 8
462	2	494.9154			13.90	3	43.7		31.9	0	674-685	K.ITDYYLDHTDVK.H
Protein 6:				Chaperone protein dnaK (Heat shock protein 70) (Heat shock 70 kDa protein) (HSP70) - Staphylococcus aureus
Accession:				DNAK_STAAU										Score:				1499.3
Database:				SwissProt(SwissProt_51.6.fasta)										MW [kDa]:				66.3
Database Date:				2009-12-02 17:47:11										pI:				4.5
Modification(s):			Deamidated											Sequence Coverage [%]:				34.1
														No. of unique Peptides:				29
Cmpd.	No. of Cmpds.	m/z meas.			Δ	z	Rt [min]		Score	P	Range	Sequence								Modification
					m/z [ppm]
320	4	475.2690			-4.84	2	41.7		40.1	0	35-43	R.TTPSVVAFK.N
341	1	707.4035			21.21	2	37.4		41.2	0	56-68	R.QAITNPNTVQSIK.R
1586	1	612.6574			-534.88	3	102.2		40.7	0	83-98	K.SYTPQEISAMILQNLK.N								Deamidated: 5
202	5	556.2667			-884.20	2	30.8		57.7	0	99-108	K.NTAESYLGEK.V								Deamidated: 1
978	2	522.6075			7.71	3	69.6		37.6	0	112-125	K.AVITVPAYFNDAER.Q
927	1	522.6033			-627.59	3	69.4		33.9	0	112-125	K.AVITVPAYFNDAER.Q								Deamidated: 10
287	5	443.7472			-13.67	2	37.2		50.1	0	134-141	K.IAGLEVER.I
953	4	553.9698			-0.20	3	70.7		53.4	0	142-157	R.IINEPTAAALAYGLDK.T
954	3	830.4513			-592.08	2	70.8		59.8	0	142-157	R.IINEPTAAALAYGLDK.T								Deamidated: 3
797	1	604.8159			7.26	2	60.7		41.8	0	275-284	K.FEELSDSLIR.R
255	5	477.7827			-3.97	2	33.5		46.4	0	316-324	R.IPAVQEAVK.K
205	4	477.7766			-1045.35	2	33.1		52.3	0	316-324	R.IPAVQEAVK.K								Deamidated: 5
1393	3	766.3189			-103.67	3	112.1		83.1	0	334-357	K.GVNPDEVVAMGAAIQGGVITGDVK.D
1306	2	766.4111			-411.18	3	91.0		66.5	0	334-357	K.GVNPDEVVAMGAAIQGGVITGDVK.D								Deamidated: 3
137	2	438.7330			-1122.49	2	32.7		55.3	0	378-384	R.MNTLIER.N								Deamidated: 2
260	3	438.6944			-90.26	2	31.1		53.8	0	378-384	R.MNTLIER.N
386	3	458.7156			979.97	2	37.3		32.5	0	451-459	K.NGIVNVTAK.D
284	2	458.7496			-1090.77	2	37.1		40.1	0	451-459	K.NGIVNVTAK.D								Deamidated: 1, 5
642	1	593.9640			-542.49	3	52.5		26.5	0	469-484	R.ITIQSSSSLSDEEIDR.M								Deamidated: 4
760	4	689.8509			7.00	2	58.8		80.0	0	507-518	R.NEADSLVFQVEK.T
672	4	689.8554			-699.24	2	59.9		86.9	0	507-518	R.NEADSLVFQVEK.T								Deamidated: 9
599	2	767.3660			-1.99	2	53.0		29.7	0	519-532	K.TLTDLGENIGEEDK.K
558	2	767.3800			-624.60	2	53.9		74.7	0	519-532	K.TLTDLGENIGEEDK.K								Deamidated: 8
474	2	554.6138			-588.67	3	44.5		52.0	1	519-533	K.TLTDLGENIGEEDKK.S								Deamidated: 8
489	2	554.6207			14.82	3	45.1		55.0	1	519-533	K.TLTDLGENIGEEDKK.S
538	3	666.3429			-730.65	2	47.6		77.7	0	544-555	K.TALEGQDIEDIK.S								Deamidated: 6
920	4	666.2712			-100.35	2	83.7		33.4	0	544-555	K.TALEGQDIEDIK.S
143	4	444.2210			-95.64	2	25.3		51.8	0	564-571	K.VIQELSAK.V
88	3	444.2606			-1112.76	2	25.3		45.2	0	564-571	K.VIQELSAK.V								Deamidated: 3
Protein 7:				Pyruvate kinase OS=Staphylococcus aureus (strain bovine RF122 / ET3-1) GN=pyk PE=3 SV=1
Accession:				KPYK_STAAB										Score:				1445.7
Database:				SwissProt(SwissProt_57.15.fasta)										MW [kDa]:				63.1
Database Date:				2011-08-05 12:52:50										pI:				5.1
Modification(s):			Deamidated											Sequence Coverage [%]:				39.7
														No. of unique Peptides:				28
Cmpd.	No. of Cmpds.	m/z meas.			Δ	z	Rt [min]		Score	P	Range	Sequence								Modification
					m/z [ppm]
398	5	529.7428			-93.72	2	38.0		38.0	0	23-32	K.LINAGMNVAR.L
348	4	529.7912			-930.03	2	38.1		68.3	0	23-32	K.LINAGMNVAR.L								Deamidated: 3
637	2	611.3051			-521.78	3	58.1		26.9	0	87-103	R.GNEVIVSMNEVEGTPEK.F								Deamidated: 2
1014	1	916.3492			-99.86	2	89.6		29.8	0	87-103	R.GNEVIVSMNEVEGTPEK.F
1012	1	611.2360			-634.72	3	89.5		40.0	0	87-103	R.GNEVIVSMNEVEGTPEK.F								Deamidated: 9
408	1	406.2061			-90.61	2	38.5		30.0	0	157-164	K.GVNLPGVR.V
520	5	472.2774			1.83	2	46.7		48.4	0	165-173	R.VSLPGITEK.D
482	3	438.2121			-93.10	2	42.6		29.6	0	212-219	K.ANISVFPK.I
432	2	438.2523			-1122.86	2	42.4		35.0	0	212-219	K.ANISVFPK.I								Deamidated: 2
1796	2	876.7922			16.59	3	115.4		67.7	0	220-243	K.IENQEGIDNIAEILEVSDGLMVAR.G
1407	2	630.2715			-624.91	3	112.9		58.9	0	269-285	K.LGKPVITATQMLDSMQR.N								Deamidated: 10
955	1	630.3413			-514.22	3	68.5		38.0	0	269-285	K.LGKPVITATQMLDSMQR.N								Deamidated: 16
360	4	690.3386			-7.47	2	41.3		49.2	0	329-341	R.NIAVSAEAAQDYK.K
881	5	691.8016			1398.08	2	81.1		37.0	0	329-341	R.NIAVSAEAAQDYK.K								Deamidated: 1
429	4	690.3570			-693.01	2	42.1		93.9	0	329-341	R.NIAVSAEAAQDYK.K								Deamidated: 10
84	3	617.3341			14.21	2	24.6		73.8	0	374-386	K.AIVAATESGSTAR.T
1285	5	601.5835			-104.26	3	105.9		25.4	0	426-443	K.STDALLNNAVATAVETGR.V
1041	3	901.9658			-545.20	2	74.8		105.2	0	426-443	K.STDALLNNAVATAVETGR.V								Deamidated: 8
1038	4	601.6458			-545.68	3	74.7		66.7	0	426-443	K.STDALLNNAVATAVETGR.V								Deamidated: 7
591	5	550.9634			1210.96	3	55.6		51.0	0	469-484	K.IHLVGDEIANGQGIGR.G
682	5	550.9663			619.70	3	55.1		41.0	0	469-484	K.IHLVGDEIANGQGIGR.G								Deamidated: 12
605	5	680.8965			12.81	2	56.6		84.2	0	485-498	R.GSVVGTTLVAETVK.D
1171	2	651.6829			-496.68	3	79.5		45.5	0	509-525	K.VIVTNSIDETFVPYVEK.A								Deamidated: 5
1170	2	977.0194			5.10	2	79.4		47.5	0	509-525	K.VIVTNSIDETFVPYVEK.A
1394	4	737.9957			-105.99	3	112.1		42.4	0	526-547	K.ALGLITEENGITSPSAIVGLEK.G
1330	4	738.7507			472.44	3	87.4		69.1	0	526-547	K.ALGLITEENGITSPSAIVGLEK.G								Deamidated: 9
499	4	499.8021			8.95	2	45.7		46.3	0	548-557	K.GIPTVVGVEK.A
900	1	563.6376			-561.10	3	66.0		57.2	0	561-576	K.NISNNMLVTIDAAQGK.I								Deamidated: 14
Protein 8:				Cysteine synthase (EC 2.5.1.47) (O-acetylserine sulfhydrylase) (O-acetylserine (Thiol)-lyase) (CSase) - Staphylococcus aureus (strain COL)
Accession:				CYSK_STAAC										Score:				1383.6
Database:				SwissProt(SwissProt_51.6.fasta)										MW [kDa]:				33.0
Database Date:				2009-12-02 17:47:11										pI:				5.2
Modification(s):			Deamidated											Sequence Coverage [%]:				65.8
														No. of unique Peptides:				22
Alias proteins:
Accession				Name								Description
CYSK_STAAM				SwissProt(SwissProt_51.6.fasta)								Cysteine synthase (EC 2.5.1.47) (O-acetylserine sulfhydrylase) (O-acetylserine (Thiol)-lyase) (CSase) - Staphylococcus aureus (strain Mu50 / ATCC 700699)
CYSK_STAAN				SwissProt(SwissProt_51.6.fasta)								Cysteine synthase (EC 2.5.1.47) (O-acetylserine sulfhydrylase) (O-acetylserine (Thiol)-lyase) (CSase) - Staphylococcus aureus (strain N315)
CYSK_STAAR				SwissProt(SwissProt_51.6.fasta)								Cysteine synthase (EC 2.5.1.47) (O-acetylserine sulfhydrylase) (O-acetylserine (Thiol)-lyase) (CSase) - Staphylococcus aureus (strain MRSA252)
CYSK_STAAS				SwissProt(SwissProt_51.6.fasta)								Cysteine synthase (EC 2.5.1.47) (O-acetylserine sulfhydrylase) (O-acetylserine (Thiol)-lyase) (CSase) - Staphylococcus aureus (strain MSSA476)
CYSK_STAAW				SwissProt(SwissProt_51.6.fasta)								Cysteine synthase (EC 2.5.1.47) (O-acetylserine sulfhydrylase) (O-acetylserine (Thiol)-lyase) (CSase) - Staphylococcus aureus (strain MW2)
Cmpd.	No. of Cmpds.	m/z meas.			Δ	z	Rt [min]		Score	P	Range	Sequence								Modification
					m/z [ppm]
852	5	660.0497			0.72	3	66.2		61.7	0	2-20	M.AQKPVDNITQIIGGTPVVK.L
923	4	660.0637			-474.79	3	67.2		71.5	0	2-20	M.AQKPVDNITQIIGGTPVVK.L								Deamidated: 7
905	2	474.5210			-99.96	3	82.7		40.3	0	23-35	R.NVVDDNAADVYVK.L
539	4	711.3646			-669.19	2	47.7		89.4	0	23-35	R.NVVDDNAADVYVK.L								Deamidated: 6
244	3	596.2482			-93.36	2	30.4		50.9	0	36-46	K.LEYQNPGGSVK.D
196	2	596.3044			-823.55	2	30.5		59.1	0	36-46	K.LEYQNPGGSVK.D								Deamidated: 4
617	5	444.7705			12.80	2	51.7		52.6	0	49-56	R.IALAMIEK.A
1141	3	763.7780			-97.57	2	97.5		42.3	0	92-104	K.AVFTMPETMSQER.R
763	2	763.8701			-620.64	2	59.2		53.8	0	92-104	K.AVFTMPETMSQER.R								Deamidated: 11
813	5	818.9169			0.83	2	64.3		52.0	0	110-125	K.AYGAELVLTPGSEAMK.G
1213	5	911.0083			18.70	2	82.2		99.5	0	171-190	K.TIDAFLAGVGTGGTLSGVGK.V
1161	4	944.1680			26.48	3	84.0		90.5	0	195-221	K.EYPNIEIVAIEPEASPVLSGGEPGPHK.L								Deamidated: 4
1200	4	944.1521			357.12	3	82.8		85.5	0	195-221	K.EYPNIEIVAIEPEASPVLSGGEPGPHK.L
1584	3	807.3552			-105.73	3	122.3		68.6	0	222-244	K.LQGLGAGFIPGTLNTEIYDSIIK.V
1634	2	807.4554			-387.72	3	107.4		63.2	0	222-244	K.LQGLGAGFIPGTLNTEIYDSIIK.V								Deamidated: 14
1720	1	808.1250			35.16	3	109.4		48.9	0	222-244	K.LQGLGAGFIPGTLNTEIYDSIIK.V								Deamidated: 2, 14
170	5	605.7737			-794.18	2	29.1		88.9	0	245-255	K.VGNDTAMEMSR.R								Deamidated: 3
210	5	605.7073			-92.23	2	28.6		78.5	0	245-255	K.VGNDTAMEMSR.R
1468	1	654.6206			-105.39	3	116.1		34.1	0	260-279	K.EEGILAGISSGAAIYAAIQK.A
424	9	636.8507			11.57	2	47.3		71.5	0	288-299	K.TVVTVLPSNGER.Y								Deamidated: 9
367	10	636.3456			-8.98	2	41.6		50.3	0	288-299	K.TVVTVLPSNGER.Y
1156	2	660.8149			17.48	2	83.7		30.3	0	300-310	R.YLSTPLYSFDD.-
Protein 9:				Dihydrolipoyllysine-residue acetyltransferase component of pyruvate dehydrogenase complex (EC 2.3.1.12) (E2) (Dihydrolipoamide acetyltransferase component of pyruvate dehydrogenase complex) - Staphylococcus aureus (strain Mu50 / ATCC 700699)
Accession:				ODP2_STAAM										Score:				1313.3
Database:				SwissProt(SwissProt_51.6.fasta)										MW [kDa]:				46.3
Database Date:				2009-12-02 17:47:11										pI:				4.8
Modification(s):			Deamidated											Sequence Coverage [%]:				30.2
														No. of unique Peptides:				21
Alias proteins:
Accession				Name								Description
ODP2_STAAN				SwissProt(SwissProt_51.6.fasta)								Dihydrolipoyllysine-residue acetyltransferase component of pyruvate dehydrogenase complex (EC 2.3.1.12) (E2) (Dihydrolipoamide acetyltransferase component of pyruvate dehydrogenase complex) - Staphylococcus aureus (strain N315)
Cmpd.	No. of Cmpds.	m/z meas.			Δ	z	Rt [min]		Score	P	Range	Sequence								Modification
					m/z [ppm]
678	4	535.9509			-6.37	3	57.3		58.3	0	7-21	R.LPDIGEGIHEGEIVK.W
578	5	690.3227			16.91	2	54.9		94.9	0	76-87	K.IDAPDAEDMQFK.G
324	3	956.7898			-324.19	3	42.0		60.5	1	97-122	K.EEPAKEEAPAEQAPVATQTEEVDENR.T								Deamidated: 12, 18
408	3	956.7847			-329.52	3	41.2		94.2	1	97-122	K.EEPAKEEAPAEQAPVATQTEEVDENR.T								Deamidated: 12, 25
923	4	956.3426			-106.11	3	84.0		26.1	1	97-122	K.EEPAKEEAPAEQAPVATQTEEVDENR.T
359	3	956.7719			-0.24	3	41.3		59.8	1	97-122	K.EEPAKEEAPAEQAPVATQTEEVDENR.T								Deamidated: 12
400	3	771.6833			-5.39	3	43.2		86.0	0	102-122	K.EEAPAEQAPVATQTEEVDENR.T
449	3	771.6929			-417.72	3	43.3		83.7	0	102-122	K.EEAPAEQAPVATQTEEVDENR.T								Deamidated: 7
361	3	771.6963			-413.42	3	43.9		67.3	0	102-122	K.EEAPAEQAPVATQTEEVDENR.T								Deamidated: 20
1018	4	540.3265			-3.85	2	73.8		40.6	0	255-263	K.LTFLPYVVK.A
848	4	673.6703			7.14	3	63.1		81.5	0	272-289	K.YPALNTSFNEEAGEIVHK.H
861	3	673.6775			-468.72	3	63.9		52.3	0	272-289	K.YPALNTSFNEEAGEIVHK.H								Deamidated: 9
595	2	412.7784			-13.08	2	52.8		32.5	0	303-310	R.GLLVPVVK.H
1313	4	569.3147			-558.86	3	91.4		58.7	0	316-330	K.SIFQISDEINELAVK.A								Deamidated: 10
1383	5	853.4624			-566.33	2	90.3		91.2	0	316-330	K.SIFQISDEINELAVK.A								Deamidated: 4
1446	5	853.3669			-101.99	2	115.0		62.3	0	316-330	K.SIFQISDEINELAVK.A
190	4	533.2563			-627.72	3	32.3		49.1	0	403-417	R.QIDGATGQNAMNHIK.R								Deamidated: 1
237	4	533.2631			-614.91	3	32.5		62.2	0	403-417	R.QIDGATGQNAMNHIK.R								Deamidated: 9
161	4	533.2641			-613.12	3	33.9		34.2	0	403-417	R.QIDGATGQNAMNHIK.R								Deamidated: 8
257	4	533.2699			-602.24	3	33.3		69.4	0	403-417	R.QIDGATGQNAMNHIK.R								Deamidated: 12
1443	5	678.3666			1.47	2	94.8		48.6	0	419-430	R.LLNNPELLLMEG.-
Protein 10:				Fructose-bisphosphate aldolase class 1 (EC 4.1.2.13) (Fructose-biphosphate aldolase class I) (FBP aldolase) - Staphylococcus aureus (strain Mu50 / ATCC 700699)
Accession:				ALF1_STAAM										Score:				1262.9
Database:				SwissProt(SwissProt_51.6.fasta)										MW [kDa]:				33.0
Database Date:				2009-12-02 17:47:11										pI:				4.7
Modification(s):			Deamidated											Sequence Coverage [%]:				45.3
														No. of unique Peptides:				20
Alias proteins:
Accession				Name								Description
ALF1_STAAN				SwissProt(SwissProt_51.6.fasta)								Fructose-bisphosphate aldolase class 1 (EC 4.1.2.13) (Fructose-biphosphate aldolase class I) (FBP aldolase) - Staphylococcus aureus (strain N315)
Cmpd.	No. of Cmpds.	m/z meas.			Δ	z	Rt [min]		Score	P	Range	Sequence								Modification
					m/z [ppm]
1140	4	724.7970			-104.29	2	97.5		52.9	0	14-28	K.GFIAALDQSGGSTPK.A
623	3	724.8703			-681.52	2	54.2		76.8	0	14-28	K.GFIAALDQSGGSTPK.A								Deamidated: 8
318	5	582.3023			2.61	2	36.6		80.0	0	57-67	R.VVTSPSFSPDK.I
1255	4	753.9019			-653.50	2	85.5		66.8	0	68-80	K.ILGAILFEQTMDR.E								Deamidated: 9
327	5	530.2633			18.85	2	36.7		50.2	0	86-94	K.YTADYLADK.G
725	4	679.3820			-705.60	2	57.3		49.3	0	141-152	R.SNILELNEQGIK.D								Deamidated: 9
715	4	679.3747			-716.43	2	56.4		76.8	0	141-152	R.SNILELNEQGIK.D								Deamidated: 2
658	4	679.3676			-726.75	2	56.2		86.7	0	141-152	R.SNILELNEQGIK.D								Deamidated: 7
1335	4	803.3800			-104.79	2	108.8		37.6	0	169-183	K.GLVPIIEPEVNINAK.D
1058	2	535.9868			-596.23	3	78.8		25.3	0	169-183	K.GLVPIIEPEVNINAK.D								Deamidated: 11
1134	4	803.4716			-602.71	2	77.5		57.9	0	169-183	K.GLVPIIEPEVNINAK.D								Deamidated: 13
1164	5	758.9119			-639.56	2	79.0		83.5	0	199-212	K.GLDSLNADQLVMLK.L								Deamidated: 6
1328	5	758.8260			-104.87	2	108.4		74.2	0	199-212	K.GLDSLNADQLVMLK.L
1152	4	644.7868			-115.05	2	98.2		74.8	0	213-223	K.LTIPTEPNLYK.E
728	3	644.8701			-748.32	2	62.6		74.5	0	213-223	K.LTIPTEPNLYK.E								Deamidated: 8
346	5	518.7918			-2.15	2	38.0		57.8	0	234-243	R.VVVLSGGYSR.E
113	1	373.1807			-88.71	2	23.5		43.2	0	263-269	R.ALASDLR.A
1017	3	826.4253			-579.32	2	76.6		85.6	0	280-295	K.ALGDAVESIYDASVNK.N								Deamidated: 15
1056	3	826.4123			-0.07	2	75.5		71.1	0	280-295	K.ALGDAVESIYDASVNK.N
1093	1	589.3037			-535.78	3	75.8		38.0	1	280-296	K.ALGDAVESIYDASVNKN.-								Deamidated: 15
Protein 11:				Formate acetyltransferase (EC 2.3.1.54) (Pyruvate formate-lyase) - Staphylococcus aureus (strain bovine RF122)
Accession:				PFLB_STAAB										Score:				1186.4
Database:				SwissProt(SwissProt_51.6.fasta)										MW [kDa]:				84.8
Database Date:				2009-12-02 17:47:11										pI:				5.2
Modification(s):			Deamidated											Sequence Coverage [%]:				31.1
														No. of unique Peptides:				21
Alias proteins:
Accession				Name								Description
PFLB_STAAC				SwissProt(SwissProt_51.6.fasta)								Formate acetyltransferase (EC 2.3.1.54) (Pyruvate formate-lyase) - Staphylococcus aureus (strain COL)
PFLB_STAAM				SwissProt(SwissProt_51.6.fasta)								Formate acetyltransferase (EC 2.3.1.54) (Pyruvate formate-lyase) - Staphylococcus aureus (strain Mu50 / ATCC 700699)
PFLB_STAAN				SwissProt(SwissProt_51.6.fasta)								Formate acetyltransferase (EC 2.3.1.54) (Pyruvate formate-lyase) - Staphylococcus aureus (strain N315)
PFLB_STAAR				SwissProt(SwissProt_51.6.fasta)								Formate acetyltransferase (EC 2.3.1.54) (Pyruvate formate-lyase) - Staphylococcus aureus (strain MRSA252)
PFLB_STAAS				SwissProt(SwissProt_51.6.fasta)								Formate acetyltransferase (EC 2.3.1.54) (Pyruvate formate-lyase) - Staphylococcus aureus (strain MSSA476)
PFLB_STAAW				SwissProt(SwissProt_51.6.fasta)								Formate acetyltransferase (EC 2.3.1.54) (Pyruvate formate-lyase) - Staphylococcus aureus (strain MW2)
PFLB_STAA3				SwissProt(SwissProt_51.6.fasta)								Formate acetyltransferase (EC 2.3.1.54) (Pyruvate formate-lyase) - Staphylococcus aureus (strain USA300)
PFLB_STAA8				SwissProt(SwissProt_51.6.fasta)								Formate acetyltransferase (EC 2.3.1.54) (Pyruvate formate-lyase) - Staphylococcus aureus (strain NCTC 8325)
Cmpd.	No. of Cmpds.	m/z meas.			Δ	z	Rt [min]		Score	P	Range	Sequence								Modification
					m/z [ppm]
907	4	631.3313			-783.09	2	68.5		58.0	0	54-63	K.LWEQVMQLSK.E								Deamidated: 4
539	1	520.6642			-92.60	2	45.4		31.4	0	69-77	R.GGMWDMDTK.V
237	5	526.6009			4.77	3	37.4		56.8	0	78-92	K.VASTITSHDAGYLDK.D
221	5	407.7104			5.03	2	34.0		40.9	0	137-142	K.IFTDYR.K
648	4	645.3547			13.37	2	58.6		47.2	0	163-175	K.AGVITGLPDAYGR.G
1274	4	757.3860			2.69	2	86.4		79.4	0	185-197	R.VALYGVDFLMEEK.M
860	3	681.6377			18.09	3	63.9		70.9	0	198-214	K.MHDFNTMSTEMSEDVIR.L
145	2	441.5550			-14.67	3	30.0		31.6	1	215-224	R.LREELSEQYR.A
860	4	658.3298			-0.44	2	66.5		66.2	0	275-285	R.TSTFLDIYAER.D
176	1	367.1653			-87.90	2	27.0		34.7	0	375-380	R.LPDNFK.T
475	2	786.3515			-628.35	2	46.9		62.1	0	390-402	K.TSSIQYENDDIMR.E								Deamidated: 8
502	1	525.3055			4.52	2	51.0		51.7	0	436-445	K.TLLYAINGGK.D
1392	2	876.7710			-354.22	3	95.4		77.0	0	449-472	K.SGAQVGPNFEGINSEVLEYDEVFK.K								Deamidated: 4
1433	3	876.6624			-104.07	3	114.3		64.5	0	449-472	K.SGAQVGPNFEGINSEVLEYDEVFK.K
600	4	476.2559			12.07	3	50.8		60.8	0	504-515	R.IEMALHDTEIVR.T
1431	1	938.9090			-103.36	2	114.2		94.4	0	516-535	R.TMATGIAGLSVAADSLSAIK.Y
966	1	693.3465			-450.53	3	69.4		51.0	1	561-578	K.YGNNDDRVDDIAVDLVER.F								Deamidated: 3
858	5	622.3354			8.54	2	63.7		79.3	0	568-578	R.VDDIAVDLVER.F
383	3	503.5785			-641.33	3	39.6		39.0	0	620-634	K.AGEPFAPGANPMHGR.D								Deamidated: 10
1148	4	503.5227			-101.06	3	97.9		28.0	0	620-634	K.AGEPFAPGANPMHGR.D
446	4	510.2898			-0.91	2	43.2		61.4	0	638-648	K.GALSSLSSVAK.I
Protein 12:				Trigger factor (TF) - Staphylococcus aureus (strain COL)
Accession:				TIG_STAAC										Score:				1162.4
Database:				SwissProt(SwissProt_51.6.fasta)										MW [kDa]:				48.6
Database Date:				2009-12-02 17:47:11										pI:				4.2
Modification(s):			Deamidated											Sequence Coverage [%]:				44.3
														No. of unique Peptides:				21
Alias proteins:
Accession				Name								Description
TIG_STAAM				SwissProt(SwissProt_51.6.fasta)								Trigger factor (TF) - Staphylococcus aureus (strain Mu50 / ATCC 700699)
TIG_STAAN				SwissProt(SwissProt_51.6.fasta)								Trigger factor (TF) - Staphylococcus aureus (strain N315)
TIG_STAAS				SwissProt(SwissProt_51.6.fasta)								Trigger factor (TF) - Staphylococcus aureus (strain MSSA476)
TIG_STAAW				SwissProt(SwissProt_51.6.fasta)								Trigger factor (TF) - Staphylococcus aureus (strain MW2)
TIG_STAA3				SwissProt(SwissProt_51.6.fasta)								Trigger factor (TF) - Staphylococcus aureus (strain USA300)
TIG_STAA8				SwissProt(SwissProt_51.6.fasta)								Trigger factor (TF) - Staphylococcus aureus (strain NCTC 8325)
Cmpd.	No. of Cmpds.	m/z meas.			Δ	z	Rt [min]		Score	P	Range	Sequence								Modification
					m/z [ppm]
604	1	562.9837			616.69	3	51.0		31.9	1	8-23	K.KEGNEGLLTVTVPAEK.V								Deamidated: 4
206	1	396.6800			-91.03	2	28.3		31.8	0	27-33	K.ALDQAFK.K
517	2	465.7560			-1066.83	2	48.9		37.7	0	38-45	K.QINVPGFR.K								Deamidated: 3
902	3	678.3334			-0.23	3	68.3		55.8	0	214-231	K.DVVVTFPEEYHAEELAGK.E
1471	2	902.9907			-106.74	3	116.3		38.2	0	246-269	K.EVPELTDEIANELDAEANTVDEYK.E
1522	1	903.4391			-336.39	3	102.0		72.3	0	246-269	K.EVPELTDEIANELDAEANTVDEYK.E								Deamidated: 11, 18
202	1	549.9478			13.09	3	30.8		53.1	1	281-295	K.ATDAENVEKEEAITK.A
1118	1	741.0358			33.81	3	81.8		89.1	0	296-315	K.ATDNTTIDIPEAMVNTELDR.M								Deamidated: 4, 15
1294	5	740.2786			-102.78	3	106.3		62.7	0	296-315	K.ATDNTTIDIPEAMVNTELDR.M
1166	4	740.3558			-441.38	3	81.1		88.2	0	296-315	K.ATDNTTIDIPEAMVNTELDR.M								Deamidated: 4
177	2	484.2371			-1014.74	2	29.5		53.3	0	316-323	R.MVSEFAQR.I								Deamidated: 7
228	4	484.1938			-89.04	2	29.6		53.7	0	316-323	R.MVSEFAQR.I
1366	1	903.6920			-105.60	3	110.5		39.5	0	324-346	R.IQQQGLDLQTYFQISGQDETQLR.E
1209	3	687.8039			-106.81	2	101.5		86.3	0	359-371	K.TNLTLTAIAEAEK.I
757	2	687.8880			-699.30	2	64.3		50.9	0	359-371	K.TNLTLTAIAEAEK.I								Deamidated: 2
483	4	549.9389			3.70	3	44.9		65.1	1	372-385	K.IEATDEDIDKELEK.M
787	4	596.8178			-817.47	2	60.1		62.0	0	389-398	K.QFNISVEDIK.N								Deamidated: 1
800	4	596.8226			14.29	2	60.8		59.1	0	389-398	K.QFNISVEDIK.N
324	5	544.7947			-11.43	2	39.5		48.1	0	399-408	K.NTLGNTDIIK.N
306	5	544.8036			-897.36	2	41.0		40.6	0	399-408	K.NTLGNTDIIK.N								Deamidated: 1
555	2	364.7406			10.15	2	48.5		43.4	0	416-421	K.VIDLLR.D
Protein 13:				Dihydrolipoyl dehydrogenase OS=Staphylococcus aureus (strain COL) GN=pdhD PE=3 SV=1
Accession:				DLDH_STAAC										Score:				1151.8
Database:				SwissProt(SwissProt_57.15.fasta)										MW [kDa]:				49.4
Database Date:				2011-08-05 12:52:50										pI:				4.8
Modification(s):			Deamidated											Sequence Coverage [%]:				38.7
														No. of unique Peptides:				19
Alias proteins:
Accession				Name								Description
DLDH_STAAM				SwissProt(SwissProt_57.15.fasta)								Dihydrolipoyl dehydrogenase OS=Staphylococcus aureus (strain Mu50 / ATCC 700699) GN=pdhD PE=1 SV=1
DLDH_STAAN				SwissProt(SwissProt_57.15.fasta)								Dihydrolipoyl dehydrogenase OS=Staphylococcus aureus (strain N315) GN=pdhD PE=1 SV=1
DLDH_STAAR				SwissProt(SwissProt_57.15.fasta)								Dihydrolipoyl dehydrogenase OS=Staphylococcus aureus (strain MRSA252) GN=pdhD PE=3 SV=1
DLDH_STAAS				SwissProt(SwissProt_57.15.fasta)								Dihydrolipoyl dehydrogenase OS=Staphylococcus aureus (strain MSSA476) GN=pdhD PE=3 SV=1
DLDH_STAAU				SwissProt(SwissProt_57.15.fasta)								Dihydrolipoyl dehydrogenase OS=Staphylococcus aureus GN=pdhD PE=3 SV=1
DLDH_STAAW				SwissProt(SwissProt_57.15.fasta)								Dihydrolipoyl dehydrogenase OS=Staphylococcus aureus (strain MW2) GN=pdhD PE=3 SV=1
Cmpd.	No. of Cmpds.	m/z meas.			Δ	z	Rt [min]		Score	P	Range	Sequence								Modification
					m/z [ppm]
1498	4	863.4821			407.52	3	100.7		93.6	0	2-27	M.VVGDFPIETDTIVIGAGPGGYVAAIR.A
1111	1	849.4500			-367.63	3	81.5		27.0	0	65-87	R.FVEAQHSENLGVIAESVSLNFQK.V								Deamidated: 5
494	4	692.8374			-696.35	2	50.5		66.5	0	117-128	K.GEAYFVDNNSLR.V								Deamidated: 9
579	5	692.8341			8.50	2	49.5		66.3	0	117-128	K.GEAYFVDNNSLR.V
109	1	479.6932			-87.27	2	23.3		51.3	0	134-141	K.SAQTYNFK.N
714	4	820.9437			-602.16	2	59.0		129.5	0	163-178	R.VIDSTGALNLQEVPGK.L								Deamidated: 11
713	4	547.6316			-3.20	3	59.0		54.5	0	163-178	R.VIDSTGALNLQEVPGK.L
675	4	820.9580			-584.72	2	60.1		89.8	0	163-178	R.VIDSTGALNLQEVPGK.L								Deamidated: 9
613	5	574.3060			1.73	2	51.2		58.0	0	231-241	K.GVEIVTEAMAK.S
1020	2	718.4076			20.07	2	72.0		46.3	0	262-274	K.TIEADYVLVTVGR.R
760	5	557.3049			-573.56	3	59.0		78.0	0	275-289	R.RPNTDELGLEELGVK.F								Deamidated: 3
691	5	557.2938			-5.22	3	57.9		85.1	0	275-289	R.RPNTDELGLEELGVK.F
353	3	387.1893			-89.02	2	35.7		38.1	0	294-300	R.GLLEVDK.Q
1511	2	727.0005			-103.24	3	118.5		46.1	0	304-324	R.TSISNIYAIGDIVPGLPLAHK.A
1542	1	727.0883			-433.45	3	99.0		44.5	0	304-324	R.TSISNIYAIGDIVPGLPLAHK.A								Deamidated: 5
157	5	448.7183			1101.33	2	33.6		53.3	0	380-387	K.FPYAANGR.A
662	4	640.3377			-755.85	2	59.4		41.5	0	388-399	R.ALSLDDTNGFVK.L								Deamidated: 8
758	4	640.3422			18.89	2	59.0		50.1	0	388-399	R.ALSLDDTNGFVK.L
587	3	501.7597			4.47	2	49.9		32.3	0	460-468	K.AIGYPIHTM.-
Protein 14:				Glyceraldehyde-3-phosphate dehydrogenase 1 (EC 1.2.1.12) (GAPDH 1) - Staphylococcus aureus (strain COL)
Accession:				G3P1_STAAC										Score:				1044.6
Database:				SwissProt(SwissProt_51.6.fasta)										MW [kDa]:				36.3
Database Date:				2009-12-02 17:47:11										pI:				4.7
Modification(s):			Deamidated											Sequence Coverage [%]:				33.6
														No. of unique Peptides:				15
Alias proteins:
Accession				Name								Description
G3P1_STAAM				SwissProt(SwissProt_51.6.fasta)								Glyceraldehyde-3-phosphate dehydrogenase 1 (EC 1.2.1.12) (GAPDH 1) - Staphylococcus aureus (strain Mu50 / ATCC 700699)
G3P1_STAAN				SwissProt(SwissProt_51.6.fasta)								Glyceraldehyde-3-phosphate dehydrogenase 1 (EC 1.2.1.12) (GAPDH 1) - Staphylococcus aureus (strain N315)
G3P1_STAAR				SwissProt(SwissProt_51.6.fasta)								Glyceraldehyde-3-phosphate dehydrogenase 1 (EC 1.2.1.12) (GAPDH 1) - Staphylococcus aureus (strain MRSA252)
G3P1_STAAS				SwissProt(SwissProt_51.6.fasta)								Glyceraldehyde-3-phosphate dehydrogenase 1 (EC 1.2.1.12) (GAPDH 1) - Staphylococcus aureus (strain MSSA476)
G3P1_STAAU				SwissProt(SwissProt_51.6.fasta)								Glyceraldehyde-3-phosphate dehydrogenase 1 (EC 1.2.1.12) (GAPDH 1) - Staphylococcus aureus
G3P1_STAAW				SwissProt(SwissProt_51.6.fasta)								Glyceraldehyde-3-phosphate dehydrogenase 1 (EC 1.2.1.12) (GAPDH 1) - Staphylococcus aureus (strain MW2)
Cmpd.	No. of Cmpds.	m/z meas.			Δ	z	Rt [min]		Score	P	Range	Sequence								Modification
					m/z [ppm]
388	9	417.7317			11.08	2	39.9		50.0	0	5-12	K.VAINGFGR.I								Deamidated: 4
318	10	417.7228			1169.09	2	39.1		50.0	0	5-12	K.VAINGFGR.I
733	5	706.3502			5.59	2	59.9		88.6	0	54-66	R.FTGEVEVVDGGFR.V
606	5	592.8576			16.40	2	50.9		52.3	0	117-128	K.VLISAPATGDLK.T
307	5	714.3732			-6.85	2	38.4		53.7	0	201-215	R.AAAENIIPNSTGAAK.A
374	4	714.3916			-669.41	2	39.2		54.9	0	201-215	R.AAAENIIPNSTGAAK.A								Deamidated: 5
366	5	435.7121			-87.35	2	36.4		38.5	0	220-227	K.VIPEIDGK.L
1294	5	586.0088			0.95	3	87.4		95.5	0	235-251	R.VPVATGSLTELTVVLEK.Q
894	5	745.7861			-101.00	2	81.9		76.4	0	252-264	K.QDVTVEQVNEAMK.N
523	5	745.8770			-638.32	2	46.9		96.2	0	252-264	K.QDVTVEQVNEAMK.N								Deamidated: 7
462	5	745.8605			-660.39	2	46.2		94.6	0	252-264	K.QDVTVEQVNEAMK.N								Deamidated: 1
1349	5	672.9186			-102.61	3	109.5		71.3	0	310-326	K.VAAWYDNEMSYTAQLVR.T
1210	4	672.9947			-476.72	3	81.4		60.0	0	310-326	K.VAAWYDNEMSYTAQLVR.T								Deamidated: 14
1168	3	1008.9798			-485.43	2	81.2		108.4	0	310-326	K.VAAWYDNEMSYTAQLVR.T								Deamidated: 7
778	5	554.8141			-3.50	2	62.2		54.3	0	327-336	R.TLAYLAELSK.-
Protein 15:				Probable malate:quinone oxidoreductase 2 OS=Staphylococcus aureus (strain MW2) GN=mqo2 PE=3 SV=1
Accession:				MQO2_STAAW										Score:				991.2
Database:				SwissProt(SwissProt_57.15.fasta)										MW [kDa]:				55.9
Database Date:				2011-08-05 12:52:50										pI:				6.2
Modification(s):			Deamidated											Sequence Coverage [%]:				31.7
														No. of unique Peptides:				18
Cmpd.	No. of Cmpds.	m/z meas.			Δ	z	Rt [min]		Score	P	Range	Sequence								Modification
					m/z [ppm]
142	4	462.8612			-92.18	3	25.2		28.0	0	40-51	R.LDRPAIESSNER.N
85	3	462.9028			-710.46	3	25.2		29.9	0	40-51	R.LDRPAIESSNER.N								Deamidated: 10
536	4	604.3174			5.75	2	47.4		68.4	0	82-91	K.VINEEFEISK.Q
1471	1	731.3372			-446.26	3	96.3		33.5	0	137-154	K.AFPMFDNIEYTEDIEVMK.K								Deamidated: 7
936	2	459.7509			0.61	2	67.5		32.3	0	156-162	K.WIPLMMK.G
1073	5	783.2999			-96.77	2	93.3		31.6	0	176-189	K.IDEGTDVNFGELTR.K
779	4	783.3761			-627.21	2	62.2		111.3	0	176-189	K.IDEGTDVNFGELTR.K								Deamidated: 8
1419	2	683.0455			-480.16	3	93.6		68.0	0	235-254	K.QVTDYVFIGAGGGAIPLLQK.T								Deamidated: 19
1438	5	680.8154			-102.00	2	114.6		90.0	0	314-326	R.TLLFGPFANVGPK.F
1158	4	680.8947			-707.60	2	83.8		76.2	0	314-326	R.TLLFGPFANVGPK.F								Deamidated: 9
606	3	504.2129			-96.23	2	48.9		35.8	0	330-338	K.NGSNLDLFK.S
734	2	504.7592			-962.43	2	63.0		62.8	0	330-338	K.NGSNLDLFK.S								Deamidated: 1, 4
1287	4	689.9081			10.78	2	90.2		73.2	0	342-354	K.TYNITTLLAAAVK.N
1354	4	689.9054			-705.75	2	88.7		50.8	0	342-354	K.TYNITTLLAAAVK.N								Deamidated: 3
833	2	616.3096			-790.30	2	62.4		47.2	0	361-370	K.YSFDQVIMTK.E								Deamidated: 5
232	1	442.1817			-84.53	2	29.8		36.7	0	379-385	R.TFYPEAR.N
633	4	662.8275			-718.51	2	52.5		69.1	0	386-396	R.NEDWQLYTAGK.R								Deamidated: 5
861	2	805.8927			10.12	2	63.8		46.4	0	465-478	K.MIPSYGESLIEDEK.L
Protein 16:				UPF0478 protein SA1560 OS=Staphylococcus aureus (strain N315) GN=SA1560 PE=1 SV=1
Accession:				Y1560_STAAN										Score:				970.9
Database:				SwissProt(SwissProt_57.15.fasta)										MW [kDa]:				18.0
Database Date:				2011-08-05 12:52:50										pI:				7.8
Modification(s):			Deamidated											Sequence Coverage [%]:				52.1
														No. of unique Peptides:				14
Alias proteins:
Accession				Name								Description
Y1599_STAAB				SwissProt(SwissProt_57.15.fasta)								UPF0478 protein SAB1599c OS=Staphylococcus aureus (strain bovine RF122 / ET3-1) GN=SAB1599c PE=3 SV=1
Y1665_STAAS				SwissProt(SwissProt_57.15.fasta)								UPF0478 protein SAS1665 OS=Staphylococcus aureus (strain MSSA476) GN=SAS1665 PE=3 SV=1
Y1682_STAAW				SwissProt(SwissProt_57.15.fasta)								UPF0478 protein MW1682 OS=Staphylococcus aureus (strain MW2) GN=MW1682 PE=3 SV=1
Y1685_STAA3				SwissProt(SwissProt_57.15.fasta)								UPF0478 protein SAUSA300_1685 OS=Staphylococcus aureus (strain USA300) GN=SAUSA300_1685 PE=3 SV=1
Y1739_STAAM				SwissProt(SwissProt_57.15.fasta)								UPF0478 protein SAV1739 OS=Staphylococcus aureus (strain Mu50 / ATCC 700699) GN=SAV1739 PE=3 SV=1
Y1789_STAAC				SwissProt(SwissProt_57.15.fasta)								UPF0478 protein SACOL1789 OS=Staphylococcus aureus (strain COL) GN=SACOL1789 PE=3 SV=1
Y1817_STAAR				SwissProt(SwissProt_57.15.fasta)								UPF0478 protein SAR1817 OS=Staphylococcus aureus (strain MRSA252) GN=SAR1817 PE=3 SV=1
Y1855_STAA8				SwissProt(SwissProt_57.15.fasta)								UPF0478 protein SAOUHSC_01855 OS=Staphylococcus aureus (strain NCTC 8325) GN=SAOUHSC_01855 PE=3 SV=1
Cmpd.	No. of Cmpds.	m/z meas.			Δ	z	Rt [min]		Score	P	Range	Sequence								Modification
					m/z [ppm]
581	5	736.8856			-4.32	2	52.1		104.7	0	40-53	K.TLDGVEGQVQGITR.E
639	4	736.9016			-649.92	2	52.8		105.1	0	40-53	K.TLDGVEGQVQGITR.E								Deamidated: 8
244	5	472.7681			-12.84	2	35.0		48.1	0	76-84	R.LNSVVDAVK.G
291	5	472.7744			-1039.28	2	35.3		44.6	0	76-84	R.LNSVVDAVK.G								Deamidated: 2
606	4	774.4013			18.93	2	51.1		95.4	0	85-99	K.GIGDSVQTLNSSVDR.V
512	4	774.3970			-621.57	2	51.5		103.9	0	85-99	K.GIGDSVQTLNSSVDR.V								Deamidated: 7
146	3	567.2279			-669.13	3	25.5		50.5	0	100-114	R.VTNSITHNISQNEDK.I								Deamidated: 3
111	3	567.2875			-564.13	3	26.2		51.0	0	100-114	R.VTNSITHNISQNEDK.I								Deamidated: 8
89	3	567.2795			-578.29	3	25.4		52.8	0	100-114	R.VTNSITHNISQNEDK.I								Deamidated: 11
1257	3	959.5047			-497.76	2	88.5		83.3	0	115-131	K.ISQVVQWSNVAMEIADK.W								Deamidated: 9
1328	3	959.4989			-503.85	2	87.4		80.9	0	115-131	K.ISQVVQWSNVAMEIADK.W								Deamidated: 6
1258	3	640.0058			15.11	3	88.6		56.1	0	115-131	K.ISQVVQWSNVAMEIADK.W
44	3	540.8665			-699.08	3	20.0		47.4	0	146-160	K.ANNVATDANHSYTSR.V								Deamidated: 9
22	3	540.9230			-594.62	3	20.7		47.1	0	146-160	K.ANNVATDANHSYTSR.V								Deamidated: 2
Protein 17:				Elongation factor Ts (EF-Ts) - Staphylococcus aureus (strain Mu50 / ATCC 700699)
Accession:				EFTS_STAAM										Score:				964.2
Database:				SwissProt(SwissProt_51.6.fasta)										MW [kDa]:				32.5
Database Date:				2009-12-02 17:47:11										pI:				5.0
Modification(s):			Deamidated											Sequence Coverage [%]:				51.9
														No. of unique Peptides:				18
Alias proteins:
Accession				Name								Description
EFTS_STAAN				SwissProt(SwissProt_51.6.fasta)								Elongation factor Ts (EF-Ts) - Staphylococcus aureus (strain N315)
Cmpd.	No. of Cmpds.	m/z meas.			Δ	z	Rt [min]		Score	P	Range	Sequence								Modification
					m/z [ppm]
53	5	589.2852			4.17	2	28.9		53.9	0	26-36	K.ALTETDGDIDK.A
185	1	375.7110			0.34	2	35.1		26.9	0	37-42	K.AIDYLR.E
308	5	422.9083			3.96	3	41.1		68.9	0	56-67	R.IAAEGLVHVETK.G
426	5	532.2697			-9.21	2	44.5		48.0	0	86-94	R.NEGFQELVK.E
1018	5	532.2210			-1024.00	2	89.9		25.5	0	86-94	R.NEGFQELVK.E								Deamidated: 1
1131	7	568.9539			583.39	3	77.3		57.2	0	105-120	K.AETVEALMETTLPNGK.S
1087	8	568.9487			-2.60	3	77.2		65.5	0	105-120	K.AETVEALMETTLPNGK.S								Deamidated: 14
729	4	542.2514			13.85	3	62.7		88.8	0	148-162	K.TDNDAFGAYLHMGGR.I
826	4	542.2531			-587.67	3	62.1		79.9	0	148-162	K.TDNDAFGAYLHMGGR.I								Deamidated: 3
911	5	582.6467			19.50	3	66.6		70.0	0	163-179	R.IGVLTVVEGSTDEEAAR.D
296	4	645.6334			-501.04	3	35.5		74.9	0	192-207	K.YVSSEQVSEEEINHER.E								Deamidated: 6
177	3	566.2941			-589.78	3	31.7		45.9	0	212-226	K.QQALNEGKPENIVEK.M								Deamidated: 11
225	3	566.3019			2.72	3	31.9		43.1	0	212-226	K.QQALNEGKPENIVEK.M
1264	5	616.7667			-102.22	2	104.8		59.0	0	249-259	K.NPDVTVEAFLK.T
882	5	616.8289			-798.32	2	67.5		47.3	0	249-259	K.NPDVTVEAFLK.T								Deamidated: 1
441	5	374.7234			5.69	2	42.7		38.5	0	265-270	K.LVDFVR.Y
224	4	521.1836			-91.89	2	29.4		40.5	0	271-279	R.YEVGEGMEK.R
320	1	540.7004			-84.04	2	34.1		30.6	0	281-289	R.EENFADEVK.G
Protein 18:				Pyruvate dehydrogenase E1 component subunit beta OS=Staphylococcus aureus (strain COL) GN=pdhB PE=3 SV=1
Accession:				ODPB_STAAC										Score:				895.0
Database:				SwissProt(SwissProt_57.15.fasta)										MW [kDa]:				35.2
Database Date:				2011-08-05 12:52:50										pI:				4.5
Modification(s):			Deamidated											Sequence Coverage [%]:				32.9
														No. of unique Peptides:				15
Cmpd.	No. of Cmpds.	m/z meas.			Δ	z	Rt [min]		Score	P	Range	Sequence								Modification
					m/z [ppm]
1385	5	767.3129			-102.87	2	111.7		62.1	0	2-15	M.AQMTMVQAINDALK.T
1149	4	767.3969			-634.10	2	78.2		98.3	0	2-15	M.AQMTMVQAINDALK.T								Deamidated: 10
78	1	379.1974			-91.21	2	21.9		27.2	0	110-116	K.TAPVTIR.G
528	4	573.3162			4.43	2	47.0		50.5	0	145-155	K.VVIPSGPYDAK.G
1312	5	477.8561			-97.56	3	107.5		50.0	0	164-175	R.SNDPVVYLEHMK.L
717	5	477.9050			-681.07	3	56.5		58.9	0	164-175	R.SNDPVVYLEHMK.L								Deamidated: 2
1205	5	571.9894			15.65	3	86.1		69.4	0	238-253	R.TVQPIDVDTIVASVEK.T
1247	5	571.9806			-572.96	3	85.1		55.5	0	238-253	R.TVQPIDVDTIVASVEK.T								Deamidated: 3
1254	3	728.3116			-795.32	2	104.2		36.5	0	266-280	R.QAGVGAAVVAELSER.A
897	2	728.9040			-657.23	2	65.8		71.0	0	266-280	R.QAGVGAAVVAELSER.A								Deamidated: 1
836	5	570.3403			-4.30	2	65.5		63.0	0	281-291	R.AILSLEAPIGR.V
1425	4	783.4116			-406.60	3	92.5		65.4	0	292-312	R.VAAADTIYPFTQAENVWLPNK.N								Deamidated: 12
1428	4	783.6582			326.79	3	114.1		61.5	0	292-312	R.VAAADTIYPFTQAENVWLPNK.N
1349	4	783.4168			-399.92	3	93.2		57.6	0	292-312	R.VAAADTIYPFTQAENVWLPNK.N								Deamidated: 15
1392	3	783.4049			-415.17	3	92.2		68.2	0	292-312	R.VAAADTIYPFTQAENVWLPNK.N								Deamidated: 20
Protein 19:				Cell division protein ftsZ OS=Staphylococcus aureus (strain COL) GN=ftsZ PE=3 SV=1
Accession:				FTSZ_STAAC										Score:				890.6
Database:				SwissProt(SwissProt_57.15.fasta)										MW [kDa]:				41.0
Database Date:				2011-08-05 12:52:50										pI:				4.7
Modification(s):			Deamidated											Sequence Coverage [%]:				36.4
														No. of unique Peptides:				17
Alias proteins:
Accession				Name								Description
FTSZ_STAAM				SwissProt(SwissProt_57.15.fasta)								Cell division protein ftsZ OS=Staphylococcus aureus (strain Mu50 / ATCC 700699) GN=ftsZ PE=1 SV=1
FTSZ_STAAN				SwissProt(SwissProt_57.15.fasta)								Cell division protein ftsZ OS=Staphylococcus aureus (strain N315) GN=ftsZ PE=1 SV=1
FTSZ_STAAR				SwissProt(SwissProt_57.15.fasta)								Cell division protein ftsZ OS=Staphylococcus aureus (strain MRSA252) GN=ftsZ PE=3 SV=1
FTSZ_STAAS				SwissProt(SwissProt_57.15.fasta)								Cell division protein ftsZ OS=Staphylococcus aureus (strain MSSA476) GN=ftsZ PE=3 SV=1
FTSZ_STAAU				SwissProt(SwissProt_57.15.fasta)								Cell division protein ftsZ OS=Staphylococcus aureus GN=ftsZ PE=1 SV=1
FTSZ_STAAW				SwissProt(SwissProt_57.15.fasta)								Cell division protein ftsZ OS=Staphylococcus aureus (strain MW2) GN=ftsZ PE=3 SV=1
FTSZ_STAA8				SwissProt(SwissProt_57.15.fasta)								Cell division protein ftsZ OS=Staphylococcus aureus (strain NCTC 8325) GN=ftsZ PE=3 SV=1
Cmpd.	No. of Cmpds.	m/z meas.			Δ	z	Rt [min]		Score	P	Range	Sequence								Modification
					m/z [ppm]
1058	1	593.3052			-548.71	3	73.6		36.9	0	1-15	-.MLEFEQGFNHLATLK.V								Deamidated: 6
223	3	642.2856			-91.52	2	29.3		110.2	0	16-29	K.VIGVGGGGNNAVNR.M
129	3	642.3391			-773.56	2	29.2		47.8	0	16-29	K.VIGVGGGGNNAVNR.M								Deamidated: 9
175	3	642.3454			-763.85	2	29.4		87.7	0	16-29	K.VIGVGGGGNNAVNR.M								Deamidated: 13
271	5	542.2453			-88.49	2	31.7		47.3	0	68-79	R.GLGAGANPEIGK.K
174	4	542.2874			-917.35	2	31.5		48.7	0	68-79	R.GLGAGANPEIGK.K								Deamidated: 7
158	2	602.7477			-92.06	2	26.1		35.1	0	144-155	R.QTQAAAGVEAMK.A
103	2	602.8049			-812.70	2	26.1		41.1	0	144-155	R.QTQAAAGVEAMK.A								Deamidated: 3
934	5	698.8989			-695.64	2	67.3		71.0	0	156-168	K.AAVDTLIVIPNDR.L								Deamidated: 11
1226	6	698.8192			-106.16	2	102.5		36.6	0	156-168	K.AAVDTLIVIPNDR.L
551	1	408.2115			-87.76	2	46.0		55.1	0	169-175	R.LLDIVDK.S
1103	1	521.1909			-95.75	2	95.3		29.2	0	176-184	K.STPMMEAFK.E
905	4	703.6879			-445.58	3	66.2		77.6	0	216-236	K.TIMSNQGSALMGIGVSSGENR.A								Deamidated: 20
811	4	703.6842			-450.96	3	66.8		67.3	0	216-236	K.TIMSNQGSALMGIGVSSGENR.A								Deamidated: 5
209	2	895.4334			-527.00	2	31.0		25.2	0	326-344	K.SGSTGFGTSVNTSSNATSK.D								Deamidated: 15
106	2	895.4214			8.70	2	31.4		46.8	0	326-344	K.SGSTGFGTSVNTSSNATSK.D
695	1	711.9040			-540.80	3	60.6		26.9	0	345-364	K.DESFTSNSSNAQATDSVSER.T								Deamidated: 7, 10, 12
Protein 20:				Phosphoglycerate kinase (EC 2.7.2.3) - Staphylococcus aureus (strain COL)
Accession:				PGK_STAAC										Score:				883.7
Database:				SwissProt(SwissProt_51.6.fasta)										MW [kDa]:				42.6
Database Date:				2009-12-02 17:47:11										pI:				5.0
Modification(s):			Phospho, Deamidated											Sequence Coverage [%]:				26.3
														No. of unique Peptides:				16
Alias proteins:
Accession				Name								Description
PGK_STAAM				SwissProt(SwissProt_51.6.fasta)								Phosphoglycerate kinase (EC 2.7.2.3) - Staphylococcus aureus (strain Mu50 / ATCC 700699)
PGK_STAAN				SwissProt(SwissProt_51.6.fasta)								Phosphoglycerate kinase (EC 2.7.2.3) - Staphylococcus aureus (strain N315)
PGK_STAAR				SwissProt(SwissProt_51.6.fasta)								Phosphoglycerate kinase (EC 2.7.2.3) - Staphylococcus aureus (strain MRSA252)
PGK_STAAS				SwissProt(SwissProt_51.6.fasta)								Phosphoglycerate kinase (EC 2.7.2.3) - Staphylococcus aureus (strain MSSA476)
PGK_STAAU				SwissProt(SwissProt_51.6.fasta)								Phosphoglycerate kinase (EC 2.7.2.3) - Staphylococcus aureus
PGK_STAAW				SwissProt(SwissProt_51.6.fasta)								Phosphoglycerate kinase (EC 2.7.2.3) - Staphylococcus aureus (strain MW2)
Cmpd.	No. of Cmpds.	m/z meas.			Δ	z	Rt [min]		Score	P	Range	Sequence								Modification
					m/z [ppm]
341	4	451.7647			2.99	2	42.9		50.3	0	5-12	K.IVSDLDLK.G
1024	4	452.2053			-99.61	2	90.3		53.3	0	20-27	R.ADFNVPLK.D
534	3	452.2520			-1083.13	2	47.4		52.2	0	20-27	R.ADFNVPLK.D								Deamidated: 4
661	4	639.9839			-508.57	3	53.5		72.8	1	20-36	R.ADFNVPLKDGEITNDNR.I								Deamidated: 14
662	3	639.9925			-495.21	3	54.1		87.0	1	20-36	R.ADFNVPLKDGEITNDNR.I								Deamidated: 4
1382	5	624.3576			-528.03	3	91.7		65.1	0	37-53	R.IVQALPTIQYIIEQGGK.I								Deamidated: 9
1470	5	624.2940			-104.76	3	116.2		63.8	0	37-53	R.IVQALPTIQYIIEQGGK.I
1465	5	624.3691			-509.62	3	95.1		53.5	0	37-53	R.IVQALPTIQYIIEQGGK.I								Deamidated: 3
1261	3	447.8835			-102.47	3	104.6		37.1	0	72-83	K.LTLRPVAEDLSK.K
352	5	443.7130			-1198.16	2	35.6		34.6	0	212-219	K.NLVNIADK.I								Deamidated: 1
323	4	443.7573			-1098.39	2	36.5		48.8	0	212-219	K.NLVNIADK.I								Deamidated: 4
468	5	442.7760			-0.43	2	44.1		47.1	0	262-269	K.IVLPVDTK.V
1440	1	686.0074			948.78	3	93.3		28.4	2	262-279	K.IVLPVDTKVAKEFSNDAK.I								Phospho: 7
999	2	828.7545			-383.01	3	72.9		65.9	0	280-303	K.ITVVPSDSIPADQEGMDIGPNTVK.L								Deamidated: 13, 21
1048	4	828.4253			-384.57	3	73.1		70.3	0	280-303	K.ITVVPSDSIPADQEGMDIGPNTVK.L								Deamidated: 21
1170	5	828.3311			-102.52	3	99.2		53.4	0	280-303	K.ITVVPSDSIPADQEGMDIGPNTVK.L
Protein 21:				2,3-bisphosphoglycerate-independent phosphoglycerate mutase (EC 5.4.2.1) (Phosphoglyceromutase) (BPG-independent PGAM) (iPGM) - Staphylococcus aureus (strain COL)
Accession:				GPMI_STAAC										Score:				873.5
Database:				SwissProt(SwissProt_51.6.fasta)										MW [kDa]:				56.4
Database Date:				2009-12-02 17:47:11										pI:				4.6
Modification(s):			Deamidated											Sequence Coverage [%]:				25.7
														No. of unique Peptides:				14
Alias proteins:
Accession				Name								Description
GPMI_STAAS				SwissProt(SwissProt_51.6.fasta)								2,3-bisphosphoglycerate-independent phosphoglycerate mutase (EC 5.4.2.1) (Phosphoglyceromutase) (BPG-independent PGAM) (iPGM) - Staphylococcus aureus (strain MSSA476)
GPMI_STAAW				SwissProt(SwissProt_51.6.fasta)								2,3-bisphosphoglycerate-independent phosphoglycerate mutase (EC 5.4.2.1) (Phosphoglyceromutase) (BPG-independent PGAM) (iPGM) - Staphylococcus aureus (strain MW2)
Cmpd.	No. of Cmpds.	m/z meas.			Δ	z	Rt [min]		Score	P	Range	Sequence								Modification
					m/z [ppm]
51	1	358.8286			-1004.05	3	20.5		40.1	0	27-35	K.LANKPNFDR.Y								Deamidated: 3
350	5	490.2352			-95.89	2	35.5		50.0	0	74-81	R.IVYQSLTR.I
319	4	490.2858			-995.24	2	36.4		47.0	0	74-81	R.IVYQSLTR.I								Deamidated: 4
966	4	791.4051			-620.76	2	71.3		99.0	0	171-185	K.FNELGIGQFASVSGR.Y								Deamidated: 8
360	5	599.7918			-817.51	2	38.8		50.8	0	207-217	R.NFDAPTYATAK.E								Deamidated: 1
413	5	599.7365			-90.14	2	38.8		53.9	0	207-217	R.NFDAPTYATAK.E
743	4	610.3293			-798.68	2	57.9		70.2	0	261-271	R.AAQLSEIFANR.A								Deamidated: 10
874	4	756.3740			2.02	2	67.0		50.0	0	292-304	K.YNDNIDAAIVFEK.V
932	4	756.3807			-639.20	2	67.3		58.5	0	292-304	K.YNDNIDAAIVFEK.V								Deamidated: 2
1293	4	747.3150			-103.75	3	106.3		66.8	0	305-324	K.VDLNNTIGEIAQNNNLTQLR.I
1160	3	747.4047			-422.36	3	83.9		97.4	0	305-324	K.VDLNNTIGEIAQNNNLTQLR.I								Deamidated: 13
1244	3	747.4008			-427.51	3	83.2		106.9	0	305-324	K.VDLNNTIGEIAQNNNLTQLR.I								Deamidated: 18
721	4	615.3136			6.26	3	56.8		47.9	0	359-374	K.VATYDLKPEMSAYEVK.D
1938	1	976.1810			687.25	3	122.6		35.0	0	478-504	R.LGDLAPTLLDLLNVEQPEDMTGESLIK.H
Protein 22:				Alkaline shock protein 23 - Staphylococcus aureus (strain COL)
Accession:				ASP23_STAAC										Score:				860.1
Database:				SwissProt(SwissProt_51.6.fasta)										MW [kDa]:				19.2
Database Date:				2009-12-02 17:47:11										pI:				5.0
Modification(s):			Oxidation, Deamidated											Sequence Coverage [%]:				49.1
														No. of unique Peptides:				15
Alias proteins:
Accession				Name								Description
ASP23_STAAM				SwissProt(SwissProt_51.6.fasta)								Alkaline shock protein 23 - Staphylococcus aureus (strain Mu50 / ATCC 700699)
ASP23_STAAN				SwissProt(SwissProt_51.6.fasta)								Alkaline shock protein 23 - Staphylococcus aureus (strain N315)
ASP23_STAAR				SwissProt(SwissProt_51.6.fasta)								Alkaline shock protein 23 - Staphylococcus aureus (strain MRSA252)
ASP23_STAAS				SwissProt(SwissProt_51.6.fasta)								Alkaline shock protein 23 - Staphylococcus aureus (strain MSSA476)
ASP23_STAAU				SwissProt(SwissProt_51.6.fasta)								Alkaline shock protein 23 - Staphylococcus aureus
ASP23_STAAW				SwissProt(SwissProt_51.6.fasta)								Alkaline shock protein 23 - Staphylococcus aureus (strain MW2)
Cmpd.	No. of Cmpds.	m/z meas.			Δ	z	Rt [min]		Score	P	Range	Sequence								Modification
					m/z [ppm]
570	5	583.8095			15.17	2	49.0		68.9	0	42-51	K.LTFSDEVVEK.I
65	1	336.1847			-85.81	2	21.2		33.0	0	52-58	K.IAGIAAR.E
435	2	338.6584			-88.93	2	40.0		31.0	0	62-67	K.GILDMK.G
1287	5	939.3552			253.10	3	106.0		93.4	0	68-95	K.GGLTDTFTNAFSSGNNVTQGVSVEVGEK.Q
1278	6	939.1368			-328.59	3	85.5		59.0	0	68-95	K.GGLTDTFTNAFSSGNNVTQGVSVEVGEK.Q								Deamidated: 9
1195	5	939.4713			-321.64	3	85.6		103.1	0	68-95	K.GGLTDTFTNAFSSGNNVTQGVSVEVGEK.Q								Deamidated: 16, 19
1317	3	939.4640			-329.39	3	86.8		28.9	0	68-95	K.GGLTDTFTNAFSSGNNVTQGVSVEVGEK.Q								Deamidated: 9, 15
1282	4	939.4648			-328.58	3	85.1		63.9	0	68-95	K.GGLTDTFTNAFSSGNNVTQGVSVEVGEK.Q								Deamidated: 9, 19
1293	1	940.1299			30.14	3	85.6		54.1	0	68-95	K.GGLTDTFTNAFSSGNNVTQGVSVEVGEK.Q								Deamidated: 15, 16, 19
955	7	603.2669			-95.13	2	85.9		66.8	0	103-113	K.VILEYGESAPK.I
1322	1	805.0603			-405.71	3	88.8		37.3	0	128-148	K.YITGLDVVEVNMQVDDVMTQK.E								Oxidation: 12; Deamidated: 11
1483	1	800.0771			-382.71	3	96.2		78.9	0	128-148	K.YITGLDVVEVNMQVDDVMTQK.E								Deamidated: 11, 13
1441	4	799.9782			-96.47	3	114.7		49.1	0	128-148	K.YITGLDVVEVNMQVDDVMTQK.E								Deamidated: 11
1386	3	799.7411			-392.78	3	95.1		58.2	0	128-148	K.YITGLDVVEVNMQVDDVMTQK.E								Deamidated: 20
1277	1	805.0720			-391.21	3	89.7		34.4	0	128-148	K.YITGLDVVEVNMQVDDVMTQK.E								Oxidation: 12; Deamidated: 20
Protein 23:				50S ribosomal protein L1 - Staphylococcus aureus (strain bovine RF122)
Accession:				RL1_STAAB										Score:				822.9
Database:				SwissProt(SwissProt_51.6.fasta)										MW [kDa]:				24.7
Database Date:				2009-12-02 17:47:11										pI:				9.5
Modification(s):			Deamidated											Sequence Coverage [%]:				43.9
														No. of unique Peptides:				13
Alias proteins:
Accession				Name								Description
RL1_STAAC				SwissProt(SwissProt_51.6.fasta)								50S ribosomal protein L1 - Staphylococcus aureus (strain COL)
RL1_STAAM				SwissProt(SwissProt_51.6.fasta)								50S ribosomal protein L1 - Staphylococcus aureus (strain Mu50 / ATCC 700699)
RL1_STAAS				SwissProt(SwissProt_51.6.fasta)								50S ribosomal protein L1 - Staphylococcus aureus (strain MSSA476)
RL1_STAAW				SwissProt(SwissProt_51.6.fasta)								50S ribosomal protein L1 - Staphylococcus aureus (strain MW2)
Cmpd.	No. of Cmpds.	m/z meas.			Δ	z	Rt [min]		Score	P	Range	Sequence								Modification
					m/z [ppm]
219	4	435.5539			-753.15	3	31.5		43.3	0	18-28	R.TQHYSVEEAIK.L								Deamidated: 2
296	5	507.2883			6.70	2	35.4		32.6	0	61-71	R.GAVVLPNGTGK.S								Deamidated: 7
236	4	507.2756			952.51	2	34.6		47.1	0	61-71	R.GAVVLPNGTGK.S
541	5	489.7912			-990.00	2	47.8		32.8	0	72-80	K.SQSVLVFAK.G								Deamidated: 2
653	4	695.3428			15.31	3	58.9		114.7	0	84-103	K.IAEAEAAGADYVGEAEYVQK.I
748	4	695.3388			-462.00	3	58.1		107.5	0	84-103	K.IAEAEAAGADYVGEAEYVQK.I								Deamidated: 19
155	2	476.2007			-91.71	2	25.9		43.7	0	142-150	K.TGTVTMDVK.K
1735	3	808.7504			-402.38	3	109.5		68.7	0	178-198	K.VSFTDEQLIENFNTLQDVLAK.A								Deamidated: 7
1598	4	808.6622			-105.98	3	123.0		83.4	0	178-198	K.VSFTDEQLIENFNTLQDVLAK.A
1697	3	808.7610			-389.25	3	110.5		56.6	0	178-198	K.VSFTDEQLIENFNTLQDVLAK.A								Deamidated: 16
1753	1	809.4325			35.31	3	112.2		67.2	0	178-198	K.VSFTDEQLIENFNTLQDVLAK.A								Deamidated: 7, 16
291	5	624.3404			5.64	2	40.2		86.2	0	211-223	K.SVAVTTTMGPGVK.I
180	1	391.1734			-88.91	2	27.2		39.1	0	224-230	K.IDTASFK.-
Protein 24:				ATP synthase subunit alpha (EC 3.6.3.14) (ATPase subunit alpha) (ATP synthase F1 sector subunit alpha) - Staphylococcus aureus (strain bovine RF122)
Accession:				ATPA_STAAB										Score:				819.6
Database:				SwissProt(SwissProt_51.6.fasta)										MW [kDa]:				54.5
Database Date:				2009-12-02 17:47:11										pI:				4.7
Modification(s):			Deamidated											Sequence Coverage [%]:				20.5
														No. of unique Peptides:				14
Cmpd.	No. of Cmpds.	m/z meas.			Δ	z	Rt [min]		Score	P	Range	Sequence								Modification
					m/z [ppm]
684	5	501.2915			13.14	2	55.2		59.9	0	5-13	K.AEEISALLR.S
1043	5	721.3955			8.18	2	72.8		70.0	0	94-106	R.IMEVPVGEELIGR.V
720	2	650.0331			-486.42	3	62.3		53.1	0	107-125	R.VVNPLGQPIDGQGPINTTK.T								Deamidated: 7
1088	2	649.9531			-105.14	3	94.2		41.9	0	107-125	R.VVNPLGQPIDGQGPINTTK.T
822	2	974.5479			-484.79	2	61.9		30.7	0	107-125	R.VVNPLGQPIDGQGPINTTK.T								Deamidated: 12
343	5	593.8118			-12.71	2	40.5		42.1	0	141-151	K.SVDEPLQTGIK.A
414	3	593.8269			-815.15	2	41.2		56.5	0	141-151	K.SVDEPLQTGIK.A								Deamidated: 7
810	5	512.8178			12.99	2	61.3		46.7	0	152-161	K.AIDALVPIGR.G
1244	4	665.8117			-106.32	2	103.6		83.0	0	176-187	K.TTIAIDTILNQK.D
854	4	665.8875			-730.83	2	68.9		74.9	0	176-187	K.TTIAIDTILNQK.D								Deamidated: 11
483	5	419.1891			-90.23	2	42.6		54.4	0	384-390	R.LDLASYR.E
1236	5	738.3923			2.29	2	84.6		78.5	0	443-455	K.GYLDDIPVVDITR.F
616	5	542.7721			5.45	2	51.4		64.5	0	487-495	K.FDTAINEFK.K
563	4	542.7657			-912.01	2	51.2		63.3	0	487-495	K.FDTAINEFK.K								Deamidated: 6
Protein 25:				30S ribosomal protein S2 - Staphylococcus aureus (strain Mu50 / ATCC 700699)
Accession:				RS2_STAAM										Score:				819.3
Database:				SwissProt(SwissProt_51.6.fasta)										MW [kDa]:				29.1
Database Date:				2009-12-02 17:47:11										pI:				5.3
Modification(s):			Deamidated											Sequence Coverage [%]:				37.6
														No. of unique Peptides:				16
Alias proteins:
Accession				Name								Description
RS2_STAAN				SwissProt(SwissProt_51.6.fasta)								30S ribosomal protein S2 - Staphylococcus aureus (strain N315)
RS2_STAAR				SwissProt(SwissProt_51.6.fasta)								30S ribosomal protein S2 - Staphylococcus aureus (strain MRSA252)
RS2_STAAS				SwissProt(SwissProt_51.6.fasta)								30S ribosomal protein S2 - Staphylococcus aureus (strain MSSA476)
RS2_STAAW				SwissProt(SwissProt_51.6.fasta)								30S ribosomal protein S2 - Staphylococcus aureus (strain MW2)
Cmpd.	No. of Cmpds.	m/z meas.			Δ	z	Rt [min]		Score	P	Range	Sequence								Modification
					m/z [ppm]
257	3	414.7121			-9.77	2	35.7		42.0	0	30-35	K.YIFTER.N
1049	5	589.3332			-823.28	2	78.3		40.7	0	36-45	R.NGIYIIDLQK.T								Deamidated: 1, 9
909	7	588.8448			-817.81	2	66.4		54.8	0	36-45	R.NGIYIIDLQK.T								Deamidated: 9
627	1	549.7752			-897.21	2	54.4		47.9	0	50-58	K.VDEAYNFLK.Q								Deamidated: 6
1119	2	549.7261			-92.45	2	96.2		28.8	0	50-58	K.VDEAYNFLK.Q
567	3	782.4160			14.92	2	54.4		65.5	0	59-73	K.QVSEDGGQVLFVGTK.K
1042	3	782.3194			-736.82	2	91.3		41.3	0	59-73	K.QVSEDGGQVLFVGTK.K								Deamidated: 1
660	2	782.4191			-609.59	2	54.0		82.1	0	59-73	K.QVSEDGGQVLFVGTK.K								Deamidated: 8
343	5	548.7312			-89.54	2	35.2		57.7	0	87-95	R.AGQFYINQR.W
289	4	548.7818			-893.06	2	35.1		67.7	0	87-95	R.AGQFYINQR.W								Deamidated: 3
1054	4	582.8348			-825.35	2	73.9		60.6	0	96-105	R.WLGGLLTNYK.T								Deamidated: 8
1344	6	703.7760			-101.24	2	109.3		88.8	0	120-131	K.MEEDGLFEVLPK.K
15	1	422.7223			-90.46	2	17.6		28.0	1	132-138	K.KEVVELK.K
349	1	331.7056			8.17	2	37.7		25.2	0	147-152	K.FLGGIR.D
1311	2	680.2887			-101.97	2	107.4		34.2	0	156-167	K.SMPQALFVVDPR.K
1027	1	680.3690			-706.61	2	72.5		54.1	0	156-167	K.SMPQALFVVDPR.K								Deamidated: 4
Protein 26:				Pyruvate dehydrogenase E1 component subunit alpha (EC 1.2.4.1) - Staphylococcus aureus (strain COL)
Accession:				ODPA_STAAC										Score:				771.9
Database:				SwissProt(SwissProt_51.6.fasta)										MW [kDa]:				41.4
Database Date:				2009-12-02 17:47:11										pI:				4.8
Modification(s):			Deamidated											Sequence Coverage [%]:				31.6
														No. of unique Peptides:				12
Alias proteins:
Accession				Name								Description
ODPA_STAAM				SwissProt(SwissProt_51.6.fasta)								Pyruvate dehydrogenase E1 component subunit alpha (EC 1.2.4.1) - Staphylococcus aureus (strain Mu50 / ATCC 700699)
ODPA_STAAN				SwissProt(SwissProt_51.6.fasta)								Pyruvate dehydrogenase E1 component subunit alpha (EC 1.2.4.1) - Staphylococcus aureus (strain N315)
ODPA_STAAS				SwissProt(SwissProt_51.6.fasta)								Pyruvate dehydrogenase E1 component subunit alpha (EC 1.2.4.1) - Staphylococcus aureus (strain MSSA476)
ODPA_STAAW				SwissProt(SwissProt_51.6.fasta)								Pyruvate dehydrogenase E1 component subunit alpha (EC 1.2.4.1) - Staphylococcus aureus (strain MW2)
Cmpd.	No. of Cmpds.	m/z meas.			Δ	z	Rt [min]		Score	P	Range	Sequence								Modification
					m/z [ppm]
266	4	510.2811			-960.42	2	38.9		54.0	0	5-13	K.LQAQFDAVK.V								Deamidated: 4
393	5	510.2319			-93.67	2	37.6		50.2	0	5-13	K.LQAQFDAVK.V
1204	4	815.0928			-381.81	3	86.1		108.9	0	74-96	R.LGFYAPTAGQEASQLASQYALEK.E								Deamidated: 14
1283	4	815.0862			-389.96	3	85.1		99.2	0	74-96	R.LGFYAPTAGQEASQLASQYALEK.E								Deamidated: 10
1358	5	814.9916			-103.73	3	110.1		54.9	0	74-96	R.LGFYAPTAGQEASQLASQYALEK.E
1011	4	663.7002			-478.52	3	76.3		82.0	0	195-212	K.APAIFVIQNNNYAISTPR.S								Deamidated: 8
1094	4	663.7029			-474.51	3	75.9		79.6	0	195-212	K.APAIFVIQNNNYAISTPR.S								Deamidated: 11
1529	1	801.4473			-382.66	3	102.4		51.5	0	225-248	K.AIAVGIPGIQVDGMDALAVYQATK.E								Deamidated: 10, 21
979	2	854.9491			19.53	2	70.1		61.3	0	254-269	R.AVAGEGPTLIETMTYR.Y
121	1	473.2156			11.06	3	26.7		30.1	0	270-282	R.YGPHTMAGDDPTR.Y
572	4	577.6257			-551.27	3	49.4		50.6	1	309-322	K.GLWNEDKENEVIER.A								Deamidated: 4
559	4	577.6194			-562.21	3	48.6		49.8	1	309-322	K.GLWNEDKENEVIER.A								Deamidated: 9
Protein 27:				L-lactate dehydrogenase 1 (EC 1.1.1.27) (L-LDH 1) - Staphylococcus aureus (strain MRSA252)
Accession:				LDH1_STAAR										Score:				710.9
Database:				SwissProt(SwissProt_51.6.fasta)										MW [kDa]:				34.5
Database Date:				2009-12-02 17:47:11										pI:				4.8
Modification(s):			Deamidated											Sequence Coverage [%]:				24.0
														No. of unique Peptides:				11
Cmpd.	No. of Cmpds.	m/z meas.			Δ	z	Rt [min]		Score	P	Range	Sequence								Modification
					m/z [ppm]
1121	1	510.7221			-100.38	2	96.3		63.3	0	105-114	K.SIVGEVMASK.F
518	6	594.8287			-6.89	2	48.9		91.1	0	144-155	R.VIGSGTILDSAR.F
1381	5	665.8044			-101.42	2	111.5		93.9	0	158-169	R.LLLSEAFDVAPR.S
73	1	390.8911			-829.10	3	24.0		37.0	0	199-208	K.TLLEQRPEGK.A								Deamidated: 5
1153	5	666.7985			-102.92	2	98.2		59.7	0	209-219	K.AQIEQIFVQTR.D
756	4	666.8792			-719.18	2	58.8		67.8	0	209-219	K.AQIEQIFVQTR.D								Deamidated: 9
685	4	666.8666			-738.04	2	57.6		82.3	0	209-219	K.AQIEQIFVQTR.D								Deamidated: 5
478	5	425.2040			-96.72	2	42.3		40.8	0	243-249	R.ITEAIFR.N
597	3	807.4034			-1.34	2	52.9		63.4	0	285-298	R.NVVEIPLNDEEQSK.F
561	1	538.6140			-592.74	3	54.0		47.3	0	285-298	R.NVVEIPLNDEEQSK.F								Deamidated: 8
559	3	807.4172			-593.31	2	54.0		64.2	0	285-298	R.NVVEIPLNDEEQSK.F								Deamidated: 1
Protein 28:				Chaperone protein hchA (Hsp31) - Staphylococcus aureus (strain MRSA252)
Accession:				HCHA_STAAR										Score:				697.7
Database:				SwissProt(SwissProt_51.6.fasta)										MW [kDa]:				32.2
Database Date:				2009-12-02 17:47:11										pI:				4.9
Modification(s):			Oxidation, Deamidated											Sequence Coverage [%]:				28.4
														No. of unique Peptides:				11
Cmpd.	No. of Cmpds.	m/z meas.			Δ	z	Rt [min]		Score	P	Range	Sequence								Modification
					m/z [ppm]
1077	1	584.7318			1613.71	2	93.5		26.9	1	1-10	-.MSQDVNKLSK.Q								Oxidation: 1; Deamidated: 3
371	4	516.2837			4.50	2	44.5		72.5	0	55-63	K.VLMIAAEER.Y
329	4	468.7570			3.23	2	42.2		44.3	0	64-71	R.YVLLENGK.M								Deamidated: 6
353	3	468.7494			1037.69	2	41.0		36.4	0	64-71	R.YVLLENGK.M
1390	3	738.0457			483.50	3	91.3		40.7	0	108-126	K.LELWAMPTEDEAVISTYNK.L								Deamidated: 18
1192	4	529.8223			12.12	2	85.4		50.9	0	237-245	K.WLVADLLTK.Q
730	4	757.9136			-639.54	2	57.2		109.7	0	265-279	K.LLTGDSPLASNELGK.L								Deamidated: 11
739	5	757.9217			19.83	2	57.9		94.2	0	265-279	K.LLTGDSPLASNELGK.L
1302	5	729.3171			-103.61	2	106.8		75.9	0	280-292	K.LAVNEMLNAIQNK.-
964	5	729.4004			-663.53	2	74.2		59.1	0	280-292	K.LAVNEMLNAIQNK.-								Deamidated: 4
1050	4	729.4034			-659.36	2	73.7		87.3	0	280-292	K.LAVNEMLNAIQNK.-								Deamidated: 8
Protein 29:				Alkyl hydroperoxide reductase subunit C - Staphylococcus aureus (strain bovine RF122)
Accession:				AHPC_STAAB										Score:				688.7
Database:				SwissProt(SwissProt_55.3.fasta)										MW [kDa]:				21.0
Database Date:				2008-09-07 14:37:52										pI:				4.7
Modification(s):			Deamidated											Sequence Coverage [%]:				33.3
														No. of unique Peptides:				8
Alias proteins:
Accession				Name								Description
AHPC_STAAC				SwissProt(SwissProt_55.3.fasta)								Alkyl hydroperoxide reductase subunit C - Staphylococcus aureus (strain COL)
AHPC_STAAM				SwissProt(SwissProt_55.3.fasta)								Alkyl hydroperoxide reductase subunit C - Staphylococcus aureus (strain Mu50 / ATCC 700699)
AHPC_STAAN				SwissProt(SwissProt_55.3.fasta)								Alkyl hydroperoxide reductase subunit C - Staphylococcus aureus (strain N315)
AHPC_STAAR				SwissProt(SwissProt_55.3.fasta)								Alkyl hydroperoxide reductase subunit C - Staphylococcus aureus (strain MRSA252)
AHPC_STAAS				SwissProt(SwissProt_55.3.fasta)								Alkyl hydroperoxide reductase subunit C - Staphylococcus aureus (strain MSSA476)
AHPC_STAAW				SwissProt(SwissProt_55.3.fasta)								Alkyl hydroperoxide reductase subunit C - Staphylococcus aureus (strain MW2)
AHPC_STAA3				SwissProt(SwissProt_55.3.fasta)								Alkyl hydroperoxide reductase subunit C - Staphylococcus aureus (strain USA300)
AHPC_STAA8				SwissProt(SwissProt_55.3.fasta)								Alkyl hydroperoxide reductase subunit C - Staphylococcus aureus (strain NCTC 8325)
Cmpd.	No. of Cmpds.	m/z meas.			Δ	z	Rt [min]		Score	P	Range	Sequence								Modification
					m/z [ppm]
771	5	848.9459			15.90	2	65.0		92.7	0	94-108	K.ITYTMIGDPSQTITR.N
804	4	848.9315			-580.23	2	63.8		63.6	0	94-108	K.ITYTMIGDPSQTITR.N								Deamidated: 11
1034	5	774.8987			-618.51	2	77.5		120.9	0	109-122	R.NFDVLDEATGLAQR.G								Deamidated: 1
1076	4	774.8866			-634.18	2	76.5		107.6	0	109-122	R.NFDVLDEATGLAQR.G								Deamidated: 13
1273	5	774.8093			-99.38	2	105.2		84.8	0	109-122	R.NFDVLDEATGLAQR.G
1369	5	782.3212			328.63	3	110.7		79.2	0	123-145	R.GTFIIDPDGVVQASEINADGIGR.D
1298	5	782.0789			-400.41	3	90.6		90.3	0	123-145	R.GTFIIDPDGVVQASEINADGIGR.D								Deamidated: 12
631	4	570.8421			12.83	2	57.8		49.6	0	178-188	K.TLQPGLDLVGK.I
Protein 30:				30S ribosomal protein S7 OS=Staphylococcus aureus (strain bovine RF122 / ET3-1) GN=rpsG PE=3 SV=1
Accession:				RS7_STAAB										Score:				665.0
Database:				SwissProt(SwissProt_57.15.fasta)										MW [kDa]:				17.8
Database Date:				2011-08-05 12:52:50										pI:				10.5
Modification(s):			Deamidated											Sequence Coverage [%]:				33.3
														No. of unique Peptides:				9
Cmpd.	No. of Cmpds.	m/z meas.			Δ	z	Rt [min]		Score	P	Range	Sequence								Modification
					m/z [ppm]
1139	4	727.3945			-666.93	2	77.7		99.7	0	42-53	R.ILYSAFNLVEQR.S								Deamidated: 7, 11
1094	2	727.3880			676.98	2	77.5		86.9	0	42-53	R.ILYSAFNLVEQR.S
469	5	595.9839			-542.77	3	44.2		85.8	0	80-95	R.VGGSNYQVPVEVRPER.R								Deamidated: 5
485	5	595.9907			-531.40	3	44.9		72.1	0	80-95	R.VGGSNYQVPVEVRPER.R								Deamidated: 7
1126	5	595.9200			-100.01	3	96.7		65.8	0	80-95	R.VGGSNYQVPVEVRPER.R
514	1	461.2545			-1057.39	2	51.5		34.3	0	103-109	R.WLVNYAR.L								Deamidated: 4
1029	5	835.8522			-103.87	2	90.5		41.0	0	120-136	R.LANEILDAANNTGGAVK.K
711	4	835.9464			-579.39	2	56.2		95.8	0	120-136	R.LANEILDAANNTGGAVK.K								Deamidated: 3
619	4	835.9519			-572.83	2	57.1		83.5	0	120-136	R.LANEILDAANNTGGAVK.K								Deamidated: 10
Protein 31:				Alcohol dehydrogenase OS=Staphylococcus aureus (strain bovine RF122 / ET3-1) GN=adh PE=3 SV=1
Accession:				ADH_STAAB										Score:				659.1
Database:				SwissProt(SwissProt_57.15.fasta)										MW [kDa]:				36.0
Database Date:				2011-08-05 12:52:50										pI:				5.2
Modification(s):			Deamidated											Sequence Coverage [%]:				34.8
														No. of unique Peptides:				11
Alias proteins:
Accession				Name								Description
ADH_STAAC				SwissProt(SwissProt_57.15.fasta)								Alcohol dehydrogenase OS=Staphylococcus aureus (strain COL) GN=adh PE=3 SV=1
ADH_STAAR				SwissProt(SwissProt_57.15.fasta)								Alcohol dehydrogenase OS=Staphylococcus aureus (strain MRSA252) GN=adh PE=3 SV=1
ADH_STAAS				SwissProt(SwissProt_57.15.fasta)								Alcohol dehydrogenase OS=Staphylococcus aureus (strain MSSA476) GN=adh PE=3 SV=1
ADH_STAAW				SwissProt(SwissProt_57.15.fasta)								Alcohol dehydrogenase OS=Staphylococcus aureus (strain MW2) GN=adh PE=3 SV=1
ADH_STAA3				SwissProt(SwissProt_57.15.fasta)								Alcohol dehydrogenase OS=Staphylococcus aureus (strain USA300) GN=adh PE=3 SV=1
ADH_STAA8				SwissProt(SwissProt_57.15.fasta)								Alcohol dehydrogenase OS=Staphylococcus aureus (strain NCTC 8325) GN=adh PE=3 SV=1
Cmpd.	No. of Cmpds.	m/z meas.			Δ	z	Rt [min]		Score	P	Range	Sequence								Modification
					m/z [ppm]
815	4	629.6509			-513.39	3	61.7		77.7	0	45-63	K.NADFGDVTGVTLGHEGIGK.V								Deamidated: 1
1262	4	629.5824			-101.53	3	104.7		39.9	0	45-63	K.NADFGDVTGVTLGHEGIGK.V
808	5	665.8698			16.78	2	61.2		73.9	0	64-75	K.VIEVAEDVESLK.I
549	2	575.3010			-840.52	2	53.3		41.3	0	189-198	K.IVAFDINDDK.L								Deamidated: 7
559	4	580.8247			-8.53	2	51.0		77.2	0	230-241	K.GLDATVVTSVAK.T
528	5	609.3352			-798.13	2	52.3		74.9	0	242-252	K.TPFNQAVDVVK.A								Deamidated: 4
1049	5	609.2634			-109.14	2	91.8		53.5	0	242-252	K.TPFNQAVDVVK.A
562	5	498.8147			13.35	2	48.8		56.1	0	257-266	R.VVAVGLPVDK.M
551	4	429.7344			13.20	2	48.3		54.2	0	267-273	K.MNLDIPR.L
1460	3	542.9850			-1.30	3	95.7		72.1	0	274-289	R.LVLDGIEVVGSLVGTR.Q
1319	1	780.0421			-425.11	3	91.7		38.3	1	312-331	R.KLEEINDIFEEMENGTITGR.M								Deamidated: 14
Protein 32:				30S ribosomal protein S5 OS=Staphylococcus aureus (strain Newman) GN=rpsE PE=3 SV=1
Accession:				RS5_STAAE										Score:				655.4
Database:				SwissProt(SwissProt_57.15.fasta)										MW [kDa]:				17.3
Database Date:				2011-08-05 12:52:50										pI:				10.4
Modification(s):			Deamidated											Sequence Coverage [%]:				41.7
														No. of unique Peptides:				11
Cmpd.	No. of Cmpds.	m/z meas.			Δ	z	Rt [min]		Score	P	Range	Sequence								Modification
					m/z [ppm]
610	2	524.8088			6.27	2	56.7		77.8	0	33-42	R.FTALVVVGDK.N
209	5	492.7255			-93.77	2	28.5		35.0	0	53-61	K.AQEVPEAIK.K
112	5	492.7644			-1012.19	2	28.3		48.6	0	53-61	K.AQEVPEAIK.K								Deamidated: 2
58	2	371.5154			-89.00	3	20.9		40.1	1	53-62	K.AQEVPEAIKK.A
64	2	423.5189			-92.23	3	21.2		52.7	0	77-88	R.VEGTTPHTITGR.Y
1437	5	721.9282			1.82	2	94.4		86.1	0	113-126	R.AVLELAGITDILSK.S
501	4	644.8456			12.55	2	50.9		70.0	0	127-138	K.SLGSNTPINMVR.A
577	4	644.8411			-756.94	2	49.4		73.3	0	127-138	K.SLGSNTPINMVR.A								Deamidated: 9
452	4	536.7997			-922.71	2	45.8		76.9	0	139-148	R.ATIDGLQNLK.N								Deamidated: 7
520	3	536.8117			-900.45	2	46.8		49.6	0	139-148	R.ATIDGLQNLK.N								Deamidated: 8
983	6	536.7483			-102.88	2	87.7		45.3	0	139-148	R.ATIDGLQNLK.N
Protein 33:				Triosephosphate isomerase (EC 5.3.1.1) (TIM) (Triose-phosphate isomerase) - Staphylococcus aureus (strain COL)
Accession:				TPIS_STAAC										Score:				642.6
Database:				SwissProt(SwissProt_51.6.fasta)										MW [kDa]:				27.2
Database Date:				2009-12-02 17:47:11										pI:				4.6
Modification(s):			Deamidated											Sequence Coverage [%]:				35.2
														No. of unique Peptides:				12
Alias proteins:
Accession				Name								Description
TPIS_STAAM				SwissProt(SwissProt_51.6.fasta)								Triosephosphate isomerase (EC 5.3.1.1) (TIM) (Triose-phosphate isomerase) - Staphylococcus aureus (strain Mu50 / ATCC 700699)
TPIS_STAAN				SwissProt(SwissProt_51.6.fasta)								Triosephosphate isomerase (EC 5.3.1.1) (TIM) (Triose-phosphate isomerase) - Staphylococcus aureus (strain N315)
TPIS_STAAR				SwissProt(SwissProt_51.6.fasta)								Triosephosphate isomerase (EC 5.3.1.1) (TIM) (Triose-phosphate isomerase) - Staphylococcus aureus (strain MRSA252)
TPIS_STAAS				SwissProt(SwissProt_51.6.fasta)								Triosephosphate isomerase (EC 5.3.1.1) (TIM) (Triose-phosphate isomerase) - Staphylococcus aureus (strain MSSA476)
TPIS_STAAU				SwissProt(SwissProt_51.6.fasta)								Triosephosphate isomerase (EC 5.3.1.1) (TIM) (Triose-phosphate isomerase) - Staphylococcus aureus
TPIS_STAAW				SwissProt(SwissProt_51.6.fasta)								Triosephosphate isomerase (EC 5.3.1.1) (TIM) (Triose-phosphate isomerase) - Staphylococcus aureus (strain MW2)
Cmpd.	No. of Cmpds.	m/z meas.			Δ	z	Rt [min]		Score	P	Range	Sequence								Modification
					m/z [ppm]
544	5	500.2919			14.30	2	48.0		64.8	0	3-11	R.TPIIAGNWK.M
527	4	500.2865			-978.88	2	47.0		52.9	0	3-11	R.TPIIAGNWK.M								Deamidated: 7
44	2	353.8562			-4.00	3	22.3		52.0	0	92-100	K.YVVIGHSER.R
81	1	529.7292			-91.02	2	22.0		30.7	0	141-150	K.ANDVVGEQVK.K
398	6	565.8144			14.39	2	40.4		58.3	0	152-162	K.AVAGLSEDQLK.S
301	4	565.8100			-862.21	2	40.7		58.4	0	152-162	K.AVAGLSEDQLK.S								Deamidated: 9
1268	4	852.4865			17.08	2	89.2		65.0	0	163-178	K.SVVIAYEPIWAIGTGK.S
208	4	481.7174			-1111.24	2	28.5		50.7	0	194-202	R.QTIADLSSK.E								Deamidated: 1
191	2	473.2696			10.16	3	30.2		28.6	0	210-222	R.IQYGGSVKPNNIK.E
174	3	473.2629			-696.54	3	29.3		49.2	0	210-222	R.IQYGGSVKPNNIK.E								Deamidated: 11
1388	1	711.3825			1414.62	2	91.1		32.0	0	210-222	R.IQYGGSVKPNNIK.E								Deamidated: 10, 11
1422	5	674.2938			-100.22	2	113.8		100.2	0	242-253	K.VEDFVQLLEGAK.-
Protein 34:				Inosine-5'-monophosphate dehydrogenase (EC 1.1.1.205) (IMP dehydrogenase) (IMPDH) (IMPD) - Staphylococcus aureus (strain COL)
Accession:				IMDH_STAAC										Score:				641.9
Database:				SwissProt(SwissProt_51.6.fasta)										MW [kDa]:				52.8
Database Date:				2009-12-02 17:47:11										pI:				5.5
Modification(s):			Deamidated											Sequence Coverage [%]:				26.4
														No. of unique Peptides:				13
Alias proteins:
Accession				Name								Description
IMDH_STAAM				SwissProt(SwissProt_51.6.fasta)								Inosine-5'-monophosphate dehydrogenase (EC 1.1.1.205) (IMP dehydrogenase) (IMPDH) (IMPD) - Staphylococcus aureus (strain Mu50 / ATCC 700699)
IMDH_STAAN				SwissProt(SwissProt_51.6.fasta)								Inosine-5'-monophosphate dehydrogenase (EC 1.1.1.205) (IMP dehydrogenase) (IMPDH) (IMPD) - Staphylococcus aureus (strain N315)
IMDH_STAAR				SwissProt(SwissProt_51.6.fasta)								Inosine-5'-monophosphate dehydrogenase (EC 1.1.1.205) (IMP dehydrogenase) (IMPDH) (IMPD) - Staphylococcus aureus (strain MRSA252)
IMDH_STAAS				SwissProt(SwissProt_51.6.fasta)								Inosine-5'-monophosphate dehydrogenase (EC 1.1.1.205) (IMP dehydrogenase) (IMPDH) (IMPD) - Staphylococcus aureus (strain MSSA476)
Cmpd.	No. of Cmpds.	m/z meas.			Δ	z	Rt [min]		Score	P	Range	Sequence								Modification
					m/z [ppm]
1194	4	592.3177			-546.19	3	80.6		68.0	0	42-58	K.LNIPVISAGMDTVTESK.M								Deamidated: 2
241	1	738.8385			-661.27	2	32.7		78.8	0	75-87	K.NMGVEEQADEVQK.V								Deamidated: 7
1856	2	986.8110			-328.64	3	118.3		52.4	0	91-117	R.SENGVISNPFFLTPEESVYEAEALMGK.Y								Deamidated: 3
1866	1	987.1404			-327.10	3	121.7		34.5	0	91-117	R.SENGVISNPFFLTPEESVYEAEALMGK.Y								Deamidated: 3, 8
439	3	521.2988			-3.44	2	42.8		27.6	0	120-129	R.ISGVPIVDNK.E
362	3	521.2989			-946.06	2	44.0		50.3	0	120-129	R.ISGVPIVDNK.E								Deamidated: 9
755	4	500.3017			-980.97	2	58.5		47.3	0	133-141	R.NLVGILTNR.D								Deamidated: 1
775	4	500.3072			-969.99	2	59.7		38.1	0	133-141	R.NLVGILTNR.D								Deamidated: 8
708	2	499.7700			13.39	2	61.7		52.0	0	145-152	R.FIEDFSIK.I
1364	2	887.1291			12.93	3	90.8		83.3	0	153-176	K.IVDVMTQENLITAPVNTTLEEAEK.I								Deamidated: 9
1318	3	887.1409			-343.35	3	91.7		35.8	0	153-176	K.IVDVMTQENLITAPVNTTLEEAEK.I								Deamidated: 7, 16
193	1	429.2581			-0.13	2	35.4		29.7	0	336-344	K.AIIADGGIK.F
141	3	422.2008			10.92	3	27.7		44.2	0	442-453	R.AGMGYTGSHDLR.E
Protein 35:				UPF0342 protein SA1663 OS=Staphylococcus aureus (strain N315) GN=SA1663 PE=1 SV=1
Accession:				Y1663_STAAN										Score:				599.4
Database:				SwissProt(SwissProt_57.15.fasta)										MW [kDa]:				13.3
Database Date:				2011-08-05 12:52:50										pI:				4.2
Modification(s):			Deamidated											Sequence Coverage [%]:				51.8
														No. of unique Peptides:				12
Alias proteins:
Accession				Name								Description
Y1737_STAAE				SwissProt(SwissProt_57.15.fasta)								UPF0342 protein NWMN_1737 OS=Staphylococcus aureus (strain Newman) GN=NWMN_1737 PE=3 SV=1
Y1766_STAAS				SwissProt(SwissProt_57.15.fasta)								UPF0342 protein SAS1766 OS=Staphylococcus aureus (strain MSSA476) GN=SAS1766 PE=3 SV=1
Y1778_STAAB				SwissProt(SwissProt_57.15.fasta)								UPF0342 protein SAB1778c OS=Staphylococcus aureus (strain bovine RF122 / ET3-1) GN=SAB1778c PE=3 SV=1
Y1786_STAAW				SwissProt(SwissProt_57.15.fasta)								UPF0342 protein MW1786 OS=Staphylococcus aureus (strain MW2) GN=MW1786 PE=3 SV=1
Y1795_STAA3				SwissProt(SwissProt_57.15.fasta)								UPF0342 protein SAUSA300_1795 OS=Staphylococcus aureus (strain USA300) GN=SAUSA300_1795 PE=3 SV=1
Y1830_STAA1				SwissProt(SwissProt_57.15.fasta)								UPF0342 protein SAHV_1830 OS=Staphylococcus aureus (strain Mu3 / ATCC 700698) GN=SAHV_1830 PE=3 SV=1
Y1838_STAAT				SwissProt(SwissProt_57.15.fasta)								UPF0342 protein USA300HOU_1838 OS=Staphylococcus aureus (strain USA300 / TCH1516) GN=USA300HOU_1838 PE=3 SV=1
Y1845_STAAM				SwissProt(SwissProt_57.15.fasta)								UPF0342 protein SAV1845 OS=Staphylococcus aureus (strain Mu50 / ATCC 700699) GN=SAV1845 PE=1 SV=1
Y1898_STAA9				SwissProt(SwissProt_57.15.fasta)								UPF0342 protein SaurJH9_1898 OS=Staphylococcus aureus (strain JH9) GN=SaurJH9_1898 PE=3 SV=1
Y1902_STAAC				SwissProt(SwissProt_57.15.fasta)								UPF0342 protein SACOL1902 OS=Staphylococcus aureus (strain COL) GN=SACOL1902 PE=3 SV=1
Y1932_STAA2				SwissProt(SwissProt_57.15.fasta)								UPF0342 protein SaurJH1_1932 OS=Staphylococcus aureus (strain JH1) GN=SaurJH1_1932 PE=3 SV=1
Y1936_STAAR				SwissProt(SwissProt_57.15.fasta)								UPF0342 protein SAR1936 OS=Staphylococcus aureus (strain MRSA252) GN=SAR1936 PE=3 SV=1
Y1977_STAA8				SwissProt(SwissProt_57.15.fasta)								UPF0342 protein SAOUHSC_01977 OS=Staphylococcus aureus (strain NCTC 8325) GN=SAOUHSC_01977 PE=3 SV=1
Cmpd.	No. of Cmpds.	m/z meas.			Δ	z	Rt [min]		Score	P	Range	Sequence								Modification
					m/z [ppm]
1605	1	940.9929			-507.51	2	102.6		25.6	0	2-17	M.AVNLYDYANQLEQALR.E								Deamidated: 13
1600	5	627.6637			-508.28	3	102.3		35.6	0	2-17	M.AVNLYDYANQLEQALR.E								Deamidated: 10
1503	4	627.6638			-508.06	3	101.0		78.1	0	2-17	M.AVNLYDYANQLEQALR.E								Deamidated: 3
574	4	413.7049			-8.36	2	51.8		41.8	0	41-46	K.LFDEFR.E
529	2	549.9253			4.94	3	47.2		38.2	0	56-69	K.QMQGEEIAEEDLQK.A
538	3	549.9317			-579.42	3	47.6		44.0	0	56-69	K.QMQGEEIAEEDLQK.A								Deamidated: 3
1217	2	853.6623			-102.71	3	101.9		47.5	1	70-92	K.AQEQAQAIEKDENISALMNAEQK.M
786	1	854.1046			-352.79	3	60.2		76.5	1	70-92	K.AQEQAQAIEKDENISALMNAEQK.M								Deamidated: 13, 19
775	2	854.0933			-365.97	3	59.6		72.5	1	70-92	K.AQEQAQAIEKDENISALMNAEQK.M								Deamidated: 4, 22
725	2	854.0850			-375.75	3	59.4		59.0	1	70-92	K.AQEQAQAIEKDENISALMNAEQK.M								Deamidated: 4, 13
746	2	731.8534			-661.41	2	58.0		35.5	0	80-92	K.DENISALMNAEQK.M								Deamidated: 9
689	2	731.8467			-670.56	2	57.8		45.1	0	80-92	K.DENISALMNAEQK.M								Deamidated: 3
Protein 36:				50S ribosomal protein L5 - Staphylococcus aureus (strain USA300)
Accession:				RL5_STAA3										Score:				580.2
Database:				SwissProt(SwissProt_51.6.fasta)										MW [kDa]:				20.3
Database Date:				2009-12-02 17:47:11										pI:				-1.1
Modification(s):			Deamidated											Sequence Coverage [%]:				29.1
														No. of unique Peptides:				10
Alias proteins:
Accession				Name								Description
RL5_STAAB				SwissProt(SwissProt_51.6.fasta)								50S ribosomal protein L5 - Staphylococcus aureus (strain bovine RF122)
RL5_STAAC				SwissProt(SwissProt_51.6.fasta)								50S ribosomal protein L5 - Staphylococcus aureus (strain COL)
RL5_STAAM				SwissProt(SwissProt_51.6.fasta)								50S ribosomal protein L5 - Staphylococcus aureus (strain Mu50 / ATCC 700699)
RL5_STAAN				SwissProt(SwissProt_51.6.fasta)								50S ribosomal protein L5 - Staphylococcus aureus (strain N315)
RL5_STAAR				SwissProt(SwissProt_51.6.fasta)								50S ribosomal protein L5 - Staphylococcus aureus (strain MRSA252)
RL5_STAAS				SwissProt(SwissProt_51.6.fasta)								50S ribosomal protein L5 - Staphylococcus aureus (strain MSSA476)
RL5_STAAW				SwissProt(SwissProt_51.6.fasta)								50S ribosomal protein L5 - Staphylococcus aureus (strain MW2)
Cmpd.	No. of Cmpds.	m/z meas.			Δ	z	Rt [min]		Score	P	Range	Sequence								Modification
					m/z [ppm]
1104	5	664.8103			1498.01	2	95.3		25.8	0	8-18	K.FNTEVTENLMK.K								Deamidated: 2
600	4	663.3369			19.56	2	56.2		69.0	0	8-18	K.FNTEVTENLMK.K
691	4	663.3399			-717.09	2	55.6		87.8	0	8-18	K.FNTEVTENLMK.K								Deamidated: 8
805	1	650.8223			10.04	2	61.1		30.3	0	20-30	K.FNYSSVMEVPK.I
984	5	765.8222			-102.74	2	87.7		60.1	0	34-48	K.IVVNMGVGDAVQNSK.V
619	4	765.9063			-634.95	2	51.5		69.6	0	34-48	K.IVVNMGVGDAVQNSK.V								Deamidated: 12
624	1	510.9457			-623.28	3	52.1		27.3	0	34-48	K.IVVNMGVGDAVQNSK.V								Deamidated: 13
623	5	765.9146			-624.08	2	52.1		108.0	0	34-48	K.IVVNMGVGDAVQNSK.V								Deamidated: 4
612	5	473.2301			15.10	2	51.4		34.2	0	96-102	R.MYEFLDK.L
589	4	443.2873			1141.49	2	55.6		68.2	0	103-110	K.LISVSLPR.V
Protein 37:				50S ribosomal protein L2 - Staphylococcus aureus (strain USA300)
Accession:				RL2_STAA3										Score:				574.6
Database:				SwissProt(SwissProt_51.6.fasta)										MW [kDa]:				30.1
Database Date:				2009-12-02 17:47:11										pI:				11.3
Modification(s):			Deamidated											Sequence Coverage [%]:				29.6
														No. of unique Peptides:				10
Alias proteins:
Accession				Name								Description
RL2_STAA8				SwissProt(SwissProt_51.6.fasta)								50S ribosomal protein L2 - Staphylococcus aureus (strain NCTC 8325)
RL2_STAAB				SwissProt(SwissProt_51.6.fasta)								50S ribosomal protein L2 - Staphylococcus aureus (strain bovine RF122)
RL2_STAAC				SwissProt(SwissProt_51.6.fasta)								50S ribosomal protein L2 - Staphylococcus aureus (strain COL)
RL2_STAAM				SwissProt(SwissProt_51.6.fasta)								50S ribosomal protein L2 - Staphylococcus aureus (strain Mu50 / ATCC 700699)
RL2_STAAN				SwissProt(SwissProt_51.6.fasta)								50S ribosomal protein L2 - Staphylococcus aureus (strain N315)
RL2_STAAR				SwissProt(SwissProt_51.6.fasta)								50S ribosomal protein L2 - Staphylococcus aureus (strain MRSA252)
RL2_STAAS				SwissProt(SwissProt_51.6.fasta)								50S ribosomal protein L2 - Staphylococcus aureus (strain MSSA476)
RL2_STAAW				SwissProt(SwissProt_51.6.fasta)								50S ribosomal protein L2 - Staphylococcus aureus (strain MW2)
Cmpd.	No. of Cmpds.	m/z meas.			Δ	z	Rt [min]		Score	P	Range	Sequence								Modification
					m/z [ppm]
955	5	685.3519			-695.73	2	68.9		75.2	0	15-26	R.NMTSLDFAEITK.T								Deamidated: 1
804	2	515.7845			-955.26	2	61.1		35.0	1	44-52	R.NNQGKLTVR.H								Deamidated: 1, 2
309	5	603.7364			-90.53	2	33.5		70.6	0	78-87	K.VDSIQYDPNR.S
1203	2	857.8611			-99.60	2	101.0		47.2	0	109-125	K.GLEVGQIVESGAEADIK.V
884	2	572.3083			-558.54	3	70.4		72.9	0	109-125	K.GLEVGQIVESGAEADIK.V								Deamidated: 6
72	1	494.7238			-102.92	2	21.6		65.0	0	157-167	R.SAGASAQVLGK.E
228	1	332.2085			-13.78	2	34.2		36.0	0	171-175	K.YVLIR.L
808	3	626.3506			-516.39	3	61.3		76.1	0	190-207	R.ATIGQVGNLQHELVNVGK.A								Deamidated: 15
731	5	626.3556			-508.33	3	62.8		41.5	0	190-207	R.ATIGQVGNLQHELVNVGK.A								Deamidated: 10
1303	4	626.2817			-626.19	3	106.9		54.9	0	190-207	R.ATIGQVGNLQHELVNVGK.A								Deamidated: 8
Protein 38:				Cysteine synthase (EC 2.5.1.47) (O-acetylserine sulfhydrylase) (O-acetylserine (Thiol)-lyase) (CSase) - Staphylococcus epidermidis (strain ATCC 35984 / RP62A)
Accession:				CYSK_STAEQ										Score:				563.8
Database:				SwissProt(SwissProt_51.6.fasta)										MW [kDa]:				33.1
Database Date:				2009-12-02 17:47:11										pI:				5.0
Modification(s):			Phospho, Deamidated											Sequence Coverage [%]:				30.6
														No. of unique Peptides:				1
Alias proteins:
Accession				Name								Description
CYSK_STAES				SwissProt(SwissProt_51.6.fasta)								Cysteine synthase (EC 2.5.1.47) (O-acetylserine sulfhydrylase) (O-acetylserine (Thiol)-lyase) (CSase) - Staphylococcus epidermidis (strain ATCC 12228)
Cmpd.	No. of Cmpds.	m/z meas.			Δ	z	Rt [min]		Score	P	Range	Sequence								Modification
					m/z [ppm]
1469	1	842.9876			647.30	3	116.2		39.8	2	256-279	R.RVAREEGILAGISSGAAIYAAIQK.A								Phospho: 14; Deamidated: 23
Protein 39:				50S ribosomal protein L7/L12 - Staphylococcus aureus (strain Newman)
Accession:				RL7_STAAE										Score:				556.1
Database:				SwissProt(SwissProt_55.3.fasta)										MW [kDa]:				12.7
Database Date:				2008-09-07 14:37:52										pI:				4.5
Modification(s):			Dioxidation, Deamidated											Sequence Coverage [%]:				66.4
														No. of unique Peptides:				9
Cmpd.	No. of Cmpds.	m/z meas.			Δ	z	Rt [min]		Score	P	Range	Sequence								Modification
					m/z [ppm]
315	4	422.5724			-761.67	3	36.2		40.5	0	2-12	M.ANHEQIIEAIK.E								Deamidated: 2
286	2	633.3456			-777.00	2	34.9		49.6	0	2-12	M.ANHEQIIEAIK.E								Deamidated: 5
1501	1	711.3246			-54.28	2	117.8		29.3	0	13-24	K.EMSVLELNDLVK.A								Dioxidation: 2
1102	5	872.1196			17.13	3	75.9		139.7	0	25-53	K.AIEEEFGVTAAAPVAVAGAAGGADAAAEK.T
658	6	735.8683			22.69	2	53.9		104.9	0	54-67	K.TEFDVELTSAGSSK.I
1260	4	562.5915			-101.93	3	104.5		41.2	1	108-122	K.LKEQLEEVGATVEIK.-
708	3	562.6491			-582.09	3	55.9		50.6	1	108-122	K.LKEQLEEVGATVEIK.-								Deamidated: 4
1021	2	722.8060			-102.54	2	90.0		59.2	0	110-122	K.EQLEEVGATVEIK.-
705	2	722.8860			-672.06	2	55.8		41.0	0	110-122	K.EQLEEVGATVEIK.-								Deamidated: 2
Protein 40:				Fructose-bisphosphate aldolase (EC 4.1.2.13) - Staphylococcus aureus (strain COL)
Accession:				ALF2_STAAC										Score:				554.8
Database:				SwissProt(SwissProt_51.6.fasta)										MW [kDa]:				30.8
Database Date:				2009-12-02 17:47:11										pI:				4.9
Modification(s):			Oxidation, Deamidated											Sequence Coverage [%]:				42.3
														No. of unique Peptides:				9
Alias proteins:
Accession				Name								Description
ALF2_STAAM				SwissProt(SwissProt_51.6.fasta)								Fructose-bisphosphate aldolase (EC 4.1.2.13) - Staphylococcus aureus (strain Mu50 / ATCC 700699)
ALF2_STAAN				SwissProt(SwissProt_51.6.fasta)								Fructose-bisphosphate aldolase (EC 4.1.2.13) - Staphylococcus aureus (strain N315)
ALF2_STAAR				SwissProt(SwissProt_51.6.fasta)								Fructose-bisphosphate aldolase (EC 4.1.2.13) - Staphylococcus aureus (strain MRSA252)
ALF2_STAAS				SwissProt(SwissProt_51.6.fasta)								Fructose-bisphosphate aldolase (EC 4.1.2.13) - Staphylococcus aureus (strain MSSA476)
ALF2_STAAW				SwissProt(SwissProt_51.6.fasta)								Fructose-bisphosphate aldolase (EC 4.1.2.13) - Staphylococcus aureus (strain MW2)
Cmpd.	No. of Cmpds.	m/z meas.			Δ	z	Rt [min]		Score	P	Range	Sequence								Modification
					m/z [ppm]
776	4	604.8041			-0.83	2	62.0		51.2	0	56-65	R.YMSGFYTIVK.M
1252	1	956.8029			24.34	3	88.3		46.0	0	95-121	K.EAIDAGFTSVMIDASHSPFEENVATTK.K								Deamidated: 22
1357	1	968.7090			-98.84	3	110.0		60.7	0	131-159	K.GVSVEAELGTVGGQEDDVVADGIIYADPK.E								Deamidated: 14
933	3	589.6635			18.24	3	67.7		103.2	0	168-185	K.TGIDALAPALGSVHGPYK.G
1458	2	817.0208			-103.17	3	115.7		39.6	0	194-217	K.EMEEIGLSTGLPLVLHGGTGIPTK.D
1424	1	822.3508			-104.43	3	113.9		40.6	0	194-217	K.EMEEIGLSTGLPLVLHGGTGIPTK.D								Oxidation: 2
321	4	701.3829			-682.93	2	36.5		92.0	0	230-242	K.INVNTENQIASAK.A								Deamidated: 7
768	7	701.2991			-802.37	2	73.2		35.9	0	230-242	K.INVNTENQIASAK.A								Deamidated: 2
357	7	701.3076			-89.30	2	35.9		85.5	0	230-242	K.INVNTENQIASAK.A
Protein 41:				2,3-bisphosphoglycerate-dependent phosphoglycerate mutase (EC 5.4.2.1) (Phosphoglyceromutase) (PGAM) (BPG-dependent PGAM) (dPGM) - Staphylococcus aureus (strain bovine RF122)
Accession:				GPMA_STAAB										Score:				540.3
Database:				SwissProt(SwissProt_51.6.fasta)										MW [kDa]:				26.7
Database Date:				2009-12-02 17:47:11										pI:				5.1
Modification(s):			Deamidated											Sequence Coverage [%]:				36.0
														No. of unique Peptides:				10
Alias proteins:
Accession				Name								Description
GPMA_STAAC				SwissProt(SwissProt_51.6.fasta)								2,3-bisphosphoglycerate-dependent phosphoglycerate mutase (EC 5.4.2.1) (Phosphoglyceromutase) (PGAM) (BPG-dependent PGAM) (dPGM) - Staphylococcus aureus (strain COL)
GPMA_STAAM				SwissProt(SwissProt_51.6.fasta)								2,3-bisphosphoglycerate-dependent phosphoglycerate mutase (EC 5.4.2.1) (Phosphoglyceromutase) (PGAM) (BPG-dependent PGAM) (dPGM) - Staphylococcus aureus (strain Mu50 / ATCC 700699)
GPMA_STAAN				SwissProt(SwissProt_51.6.fasta)								2,3-bisphosphoglycerate-dependent phosphoglycerate mutase (EC 5.4.2.1) (Phosphoglyceromutase) (PGAM) (BPG-dependent PGAM) (dPGM) - Staphylococcus aureus (strain N315)
GPMA_STAAS				SwissProt(SwissProt_51.6.fasta)								2,3-bisphosphoglycerate-dependent phosphoglycerate mutase (EC 5.4.2.1) (Phosphoglyceromutase) (PGAM) (BPG-dependent PGAM) (dPGM) - Staphylococcus aureus (strain MSSA476)
GPMA_STAAW				SwissProt(SwissProt_51.6.fasta)								2,3-bisphosphoglycerate-dependent phosphoglycerate mutase (EC 5.4.2.1) (Phosphoglyceromutase) (PGAM) (BPG-dependent PGAM) (dPGM) - Staphylococcus aureus (strain MW2)
Cmpd.	No. of Cmpds.	m/z meas.			Δ	z	Rt [min]		Score	P	Range	Sequence								Modification
					m/z [ppm]
1417	5	798.3012			-103.41	3	113.3		52.8	0	18-38	K.NLFTGWEDVNLSEQGINEATR.A
1387	4	798.3927			-399.48	3	90.5		76.1	0	18-38	K.NLFTGWEDVNLSEQGINEATR.A								Deamidated: 17
1310	4	798.3989			-391.72	3	91.2		56.0	0	18-38	K.NLFTGWEDVNLSEQGINEATR.A								Deamidated: 10
1395	4	798.3989			-391.77	3	91.6		33.8	0	18-38	K.NLFTGWEDVNLSEQGINEATR.A								Deamidated: 1
1352	1	798.7219			-397.82	3	90.2		79.1	0	18-38	K.NLFTGWEDVNLSEQGINEATR.A								Deamidated: 1, 17
533	4	497.9339			12.10	3	47.4		58.7	0	61-73	R.ALDTTHYILTESK.Q
172	2	550.2597			-605.84	3	31.3		43.6	0	116-129	R.SYDVKPPAETEEQR.E								Deamidated: 13
1063	2	653.3262			18.49	3	79.1		33.0	0	192-207	K.YLEDVSDEDIINYEIK.T
1150	3	979.4767			-492.67	2	78.3		56.2	0	192-207	K.YLEDVSDEDIINYEIK.T								Deamidated: 12
1551	1	664.2744			-107.03	3	120.6		51.0	0	208-225	K.TGAPLVYELTDDLEVIDK.Y
Protein 42:				NADH dehydrogenase-like protein SA0802 OS=Staphylococcus aureus (strain N315) GN=SA0802 PE=1 SV=1
Accession:				Y802_STAAN										Score:				537.2
Database:				SwissProt(SwissProt_57.15.fasta)										MW [kDa]:				44.1
Database Date:				2011-08-05 12:52:50										pI:				5.2
Modification(s):			Deamidated											Sequence Coverage [%]:				18.9
														No. of unique Peptides:				9
Alias proteins:
Accession				Name								Description
Y844_STAA3				SwissProt(SwissProt_57.15.fasta)								NADH dehydrogenase-like protein SAUSA300_0844 OS=Staphylococcus aureus (strain USA300) GN=SAUSA300_0844 PE=3 SV=1
Y878_STAA8				SwissProt(SwissProt_57.15.fasta)								NADH dehydrogenase-like protein SAOUHSC_00878 OS=Staphylococcus aureus (strain NCTC 8325) GN=SAOUHSC_00878 PE=3 SV=1
Y903_STAAR				SwissProt(SwissProt_57.15.fasta)								NADH dehydrogenase-like protein SAR0903 OS=Staphylococcus aureus (strain MRSA252) GN=SAR0903 PE=3 SV=1
Y941_STAAM				SwissProt(SwissProt_57.15.fasta)								NADH dehydrogenase-like protein SAV0941 OS=Staphylococcus aureus (strain Mu50 / ATCC 700699) GN=SAV0941 PE=1 SV=1
Y944_STAAC				SwissProt(SwissProt_57.15.fasta)								NADH dehydrogenase-like protein SACOL0944 OS=Staphylococcus aureus (strain COL) GN=SACOL0944 PE=3 SV=1
Cmpd.	No. of Cmpds.	m/z meas.			Δ	z	Rt [min]		Score	P	Range	Sequence								Modification
					m/z [ppm]
953	3	530.6530			11.51	3	73.7		52.8	0	8-23	K.VLVLGAGYAGLQTVTK.L
1030	2	795.4704			-613.53	2	72.2		75.6	0	8-23	K.VLVLGAGYAGLQTVTK.L								Deamidated: 12
1131	3	766.3281			-112.53	2	97.0		59.2	0	27-40	K.AISTEEAEITLINK.N
713	2	766.4269			-625.13	2	62.0		64.5	0	27-40	K.AISTEEAEITLINK.N								Deamidated: 13
460	3	567.8167			-856.27	2	43.6		42.9	0	76-85	K.VNFVQAEVTK.I								Deamidated: 5
438	3	567.8114			-865.63	2	42.8		57.4	0	76-85	K.VNFVQAEVTK.I								Deamidated: 2
510	4	539.7827			15.44	2	46.3		64.3	0	242-251	K.GFVVEVDGEK.Q
434	3	584.7883			11.88	2	47.8		51.5	0	270-279	K.LMEESFEGVK.R
742	3	438.2722			2.61	2	57.9		34.0	0	390-398	K.IGGIGLAFK.K
Protein 43:				50S ribosomal protein L21 - Staphylococcus aureus
Accession:				RL21_STAAU										Score:				537.0
Database:				SwissProt(SwissProt_51.6.fasta)										MW [kDa]:				11.3
Database Date:				2009-12-02 17:47:11										pI:				10.2
Modification(s):			Deamidated											Sequence Coverage [%]:				66.7
														No. of unique Peptides:				9
Cmpd.	No. of Cmpds.	m/z meas.			Δ	z	Rt [min]		Score	P	Range	Sequence								Modification
					m/z [ppm]
626	1	533.7875			7.12	2	57.6		26.6	0	1-10	-.MFAIIETGGK.Q
936	5	653.7639			-100.91	2	84.9		46.6	0	14-24	K.VEEGQEIFVEK.L
470	4	653.8341			-745.58	2	44.3		83.3	0	14-24	K.VEEGQEIFVEK.L								Deamidated: 5
736	5	750.8612			19.83	2	63.1		103.4	0	25-37	K.LDVNEGDTFTFDK.V
841	5	750.8626			-633.12	2	62.8		66.0	0	25-37	K.LDVNEGDTFTFDK.V								Deamidated: 4
488	6	510.7853			-8.89	2	47.6		62.9	0	38-47	K.VLFVGGDSVK.V
463	3	807.9338			-5.86	2	46.2		71.9	0	48-64	K.VGAPTVEGATVTATVNK.Q
425	3	807.9477			-597.18	2	47.4		30.2	0	48-64	K.VGAPTVEGATVTATVNK.Q								Deamidated: 16
531	1	436.2533			7.86	2	47.3		46.0	0	71-77	K.ITVFTYK.R
Protein 44:				DNA-directed RNA polymerase subunit beta' OS=Staphylococcus aureus (strain USA300) GN=rpoC PE=3 SV=2
Accession:				RPOC_STAA3										Score:				533.5
Database:				SwissProt(SwissProt_57.15.fasta)										MW [kDa]:				135.3
Database Date:				2011-08-05 12:52:50										pI:				6.5
Modification(s):			Deamidated											Sequence Coverage [%]:				13.5
														No. of unique Peptides:				14
Cmpd.	No. of Cmpds.	m/z meas.			Δ	z	Rt [min]		Score	P	Range	Sequence								Modification
					m/z [ppm]
124	1	407.7281			-22.04	2	27.0		36.9	0	12-19	K.IGLASPEK.I
1044	2	765.4276			10.27	2	78.0		35.8	0	421-434	R.LGIQAFEPTLVEGR.A
1623	1	957.1371			696.42	3	104.0		36.4	0	565-588	K.IIFNEIIPDSFAYINEPTQENLER.K								Deamidated: 4, 15
1071	2	755.9002			9.44	2	76.3		33.8	0	594-607	R.YFIDPTTLGEGGLK.E
203	1	473.7056			-84.62	2	28.2		28.6	0	694-701	R.GLITEEER.Y
1065	3	638.3617			-11.48	2	76.1		41.0	0	762-772	K.IIELPITSSFR.E
135	1	492.1969			-94.27	2	24.8		31.4	0	798-806	K.TADSGYLTR.R
783	3	613.8672			-787.18	2	60.1		62.1	0	808-818	R.LVDVAQDVIVR.E								Deamidated: 6
634	3	605.3200			14.49	3	52.6		47.4	0	942-959	R.TFHTGGVAGSDITQGLPR.I
401	1	503.2652			-13.10	2	43.3		31.7	0	960-967	R.IQEIFEAR.N
587	3	626.3703			-791.83	2	52.4		47.1	0	1014-1024	R.IIVEIGQPVQR.G								Deamidated: 10
644	3	626.3766			-781.63	2	52.6		41.5	0	1014-1024	R.IIVEIGQPVQR.G								Deamidated: 7
1059	1	692.3464			-458.15	3	78.8		33.3	0	1130-1148	K.ASLETESFLSAASFQETTR.V								Deamidated: 15
233	1	415.7131			-95.36	2	29.8		26.7	0	1149-1156	R.VLTDAAIK.G
Protein 45:				Ferritin OS=Staphylococcus aureus (strain bovine RF122 / ET3-1) GN=ftnA PE=3 SV=1
Accession:				FTN_STAAB										Score:				528.8
Database:				SwissProt(SwissProt_57.15.fasta)										MW [kDa]:				19.6
Database Date:				2011-08-05 12:52:50										pI:				4.5
Modification(s):			Deamidated											Sequence Coverage [%]:				24.7
														No. of unique Peptides:				7
Alias proteins:
Accession				Name								Description
FTN_STAAC				SwissProt(SwissProt_57.15.fasta)								Ferritin OS=Staphylococcus aureus (strain COL) GN=ftnA PE=3 SV=1
FTN_STAAM				SwissProt(SwissProt_57.15.fasta)								Ferritin OS=Staphylococcus aureus (strain Mu50 / ATCC 700699) GN=ftnA PE=1 SV=1
FTN_STAAN				SwissProt(SwissProt_57.15.fasta)								Ferritin OS=Staphylococcus aureus (strain N315) GN=ftnA PE=1 SV=1
FTN_STAAS				SwissProt(SwissProt_57.15.fasta)								Ferritin OS=Staphylococcus aureus (strain MSSA476) GN=ftnA PE=3 SV=1
FTN_STAAW				SwissProt(SwissProt_57.15.fasta)								Ferritin OS=Staphylococcus aureus (strain MW2) GN=ftnA PE=3 SV=1
FTN_STAA3				SwissProt(SwissProt_57.15.fasta)								Ferritin OS=Staphylococcus aureus (strain USA300) GN=ftnA PE=3 SV=1
FTN_STAA8				SwissProt(SwissProt_57.15.fasta)								Ferritin OS=Staphylococcus aureus (strain NCTC 8325) GN=ftnA PE=1 SV=1
Cmpd.	No. of Cmpds.	m/z meas.			Δ	z	Rt [min]		Score	P	Range	Sequence								Modification
					m/z [ppm]
395	5	535.7190			-89.47	2	37.8		52.0	0	57-64	K.IYNYINDR.G
340	4	535.7684			-914.68	2	37.7		53.2	0	57-64	K.IYNYINDR.G								Deamidated: 3
1611	6	650.3511			9.12	2	102.7		102.4	0	78-88	K.IDFSSILETFK.D
1193	4	556.7331			-102.82	2	100.6		41.4	0	101-109	R.FYNLSEIAR.Q
683	3	556.7982			-868.82	2	60.5		41.3	0	101-109	R.FYNLSEIAR.Q								Deamidated: 3
694	5	750.8662			-652.51	2	58.1		114.4	0	144-156	R.IGDDSNALYLYEK.E								Deamidated: 6
752	5	750.8722			10.24	2	58.3		124.2	0	144-156	R.IGDDSNALYLYEK.E
Protein 46:				30S ribosomal protein S1 - Staphylococcus aureus (strain COL)
Accession:				RS1_STAAC										Score:				518.4
Database:				SwissProt(SwissProt_51.6.fasta)										MW [kDa]:				43.3
Database Date:				2009-12-02 17:47:11										pI:				4.4
Modification(s):			Deamidated											Sequence Coverage [%]:				21.7
														No. of unique Peptides:				10
Alias proteins:
Accession				Name								Description
RS1_STAAS				SwissProt(SwissProt_51.6.fasta)								30S ribosomal protein S1 - Staphylococcus aureus (strain MSSA476)
RS1_STAAW				SwissProt(SwissProt_51.6.fasta)								30S ribosomal protein S1 - Staphylococcus aureus (strain MW2)
Cmpd.	No. of Cmpds.	m/z meas.			Δ	z	Rt [min]		Score	P	Range	Sequence								Modification
					m/z [ppm]
354	5	579.7511			-90.76	2	35.7		74.2	0	105-114	K.LDNNEIIEAK.V
221	3	579.8058			-844.20	2	36.7		75.4	0	105-114	K.LDNNEIIEAK.V								Deamidated: 4
455	3	500.2349			-95.51	2	41.1		32.0	0	121-130	K.GGLVVDVGQR.G
550	2	634.6774			5.08	3	48.1		41.8	0	315-332	K.HIGTPGEVLEPGQQVNVK.I
564	2	634.6845			-500.21	3	48.9		49.2	0	315-332	K.HIGTPGEVLEPGQQVNVK.I								Deamidated: 16
427	2	594.2948			-833.83	2	44.6		58.1	0	333-342	K.ILGIDEENER.V								Deamidated: 8
824	1	902.3475			-89.56	2	77.5		40.9	0	349-365	K.ATLPNEDVVESDPSTTK.A								Deamidated: 5
508	1	601.6380			18.80	3	46.2		34.9	0	349-365	K.ATLPNEDVVESDPSTTK.A
932	3	752.0028			10.48	3	69.8		60.3	0	366-385	K.AYLENEEEDNPTIGDMIGDK.L								Deamidated: 10
888	3	751.6812			-417.28	3	70.6		51.6	0	366-385	K.AYLENEEEDNPTIGDMIGDK.L								Deamidated: 5
Protein 47:				DNA-directed RNA polymerase subunit alpha OS=Staphylococcus aureus (strain COL) GN=rpoA PE=3 SV=1
Accession:				RPOA_STAAC										Score:				497.4
Database:				SwissProt(SwissProt_57.15.fasta)										MW [kDa]:				35.0
Database Date:				2011-08-05 12:52:50										pI:				4.5
Modification(s):			Deamidated											Sequence Coverage [%]:				29.3
														No. of unique Peptides:				9
Alias proteins:
Accession				Name								Description
RPOA_STAAE				SwissProt(SwissProt_57.15.fasta)								DNA-directed RNA polymerase subunit alpha OS=Staphylococcus aureus (strain Newman) GN=rpoA PE=3 SV=1
RPOA_STAAM				SwissProt(SwissProt_57.15.fasta)								DNA-directed RNA polymerase subunit alpha OS=Staphylococcus aureus (strain Mu50 / ATCC 700699) GN=rpoA PE=1 SV=1
RPOA_STAAN				SwissProt(SwissProt_57.15.fasta)								DNA-directed RNA polymerase subunit alpha OS=Staphylococcus aureus (strain N315) GN=rpoA PE=1 SV=1
RPOA_STAAR				SwissProt(SwissProt_57.15.fasta)								DNA-directed RNA polymerase subunit alpha OS=Staphylococcus aureus (strain MRSA252) GN=rpoA PE=3 SV=1
RPOA_STAAS				SwissProt(SwissProt_57.15.fasta)								DNA-directed RNA polymerase subunit alpha OS=Staphylococcus aureus (strain MSSA476) GN=rpoA PE=3 SV=1
RPOA_STAAW				SwissProt(SwissProt_57.15.fasta)								DNA-directed RNA polymerase subunit alpha OS=Staphylococcus aureus (strain MW2) GN=rpoA PE=3 SV=1
RPOA_STAA1				SwissProt(SwissProt_57.15.fasta)								DNA-directed RNA polymerase subunit alpha OS=Staphylococcus aureus (strain Mu3 / ATCC 700698) GN=rpoA PE=3 SV=1
RPOA_STAA3				SwissProt(SwissProt_57.15.fasta)								DNA-directed RNA polymerase subunit alpha OS=Staphylococcus aureus (strain USA300) GN=rpoA PE=3 SV=1
RPOA_STAA8				SwissProt(SwissProt_57.15.fasta)								DNA-directed RNA polymerase subunit alpha OS=Staphylococcus aureus (strain NCTC 8325) GN=rpoA PE=3 SV=1
Cmpd.	No. of Cmpds.	m/z meas.			Δ	z	Rt [min]		Score	P	Range	Sequence								Modification
					m/z [ppm]
497	2	624.3319			15.94	2	45.6		48.6	0	9-19	R.IETIEISEDAK.F
589	3	494.7774			1.41	2	50.0		50.6	0	23-30	K.FVVEPLER.G
751	4	584.8749			10.72	2	63.9		67.8	0	43-54	R.ILLSSLPGAAVK.Y
445	1	423.2023			-89.06	2	40.5		37.3	0	96-102	K.TLEIDVR.D
1277	1	876.3327			284.21	3	105.5		65.1	0	103-126	R.DEGEVTASDITHDSDVEILNPELK.I
134	1	548.2242			-92.79	2	24.8		64.1	0	176-184	R.VNYTVENTR.V
429	2	622.8235			-6.76	2	44.7		56.9	0	269-280	R.AGINSVQELADK.S
482	3	622.8313			-783.59	2	44.9		45.6	0	269-280	R.AGINSVQELADK.S								Deamidated: 7
704	3	493.2838			-7.41	2	58.6		61.4	0	303-311	K.LEDLGLGLR.K
Protein 48:				Phosphate acetyltransferase OS=Staphylococcus aureus (strain MSSA476) GN=pta PE=3 SV=1
Accession:				PTA_STAAS										Score:				493.1
Database:				SwissProt(SwissProt_57.15.fasta)										MW [kDa]:				34.9
Database Date:				2011-08-05 12:52:50										pI:				4.6
Modification(s):			Deamidated											Sequence Coverage [%]:				43.3
														No. of unique Peptides:				11
Alias proteins:
Accession				Name								Description
PTA_STAAW				SwissProt(SwissProt_57.15.fasta)								Phosphate acetyltransferase OS=Staphylococcus aureus (strain MW2) GN=pta PE=3 SV=1
Cmpd.	No. of Cmpds.	m/z meas.			Δ	z	Rt [min]		Score	P	Range	Sequence								Modification
					m/z [ppm]
365	5	578.7979			3.56	2	39.0		51.6	0	19-28	K.IVLPEGEDER.V
1370	2	850.0375			291.32	3	110.7		56.2	0	29-52	R.VLTAATQLQATDYVTPIVLGDETK.V
1474	1	700.0576			-453.76	3	99.6		39.7	0	60-78	K.LDLDISNIELINPATSELK.A								Deamidated: 7
664	3	589.3235			-818.42	2	54.3		63.7	0	79-88	K.AELVQSFVER.R								Deamidated: 5
1827	1	935.7939			715.24	3	114.2		34.3	0	93-117	K.ATEEQAQELLNNVNYFGTMLVYAGK.A
1845	2	935.1318			-343.43	3	116.0		25.3	0	93-117	K.ATEEQAQELLNNVNYFGTMLVYAGK.A								Deamidated: 14
507	1	526.7640			11.92	2	51.2		26.6	0	188-197	K.SALSFGMDPK.V
1443	3	746.9732			-104.54	3	114.8		37.7	0	261-281	K.LQGDANVFVFPSLEAGNIGYK.I
1395	3	747.0528			-436.90	3	92.4		54.7	0	261-281	K.LQGDANVFVFPSLEAGNIGYK.I								Deamidated: 17
1380	2	780.9931			-106.66	3	111.3		72.1	0	286-308	R.LGGYDAVGPVLQGLNSPVNDLSR.G
1320	1	781.7486			20.71	3	88.7		31.1	0	286-308	R.LGGYDAVGPVLQGLNSPVNDLSR.G								Deamidated: 12, 15
Protein 49:				Enolase OS=Borrelia hermsii (strain DAH) GN=eno PE=3 SV=1
Accession:				ENO_BORHD										Score:				489.6
Database:				SwissProt(SwissProt_57.15.fasta)										MW [kDa]:				47.3
Database Date:				2011-08-05 12:52:50										pI:				4.8
Modification(s):			Deamidated											Sequence Coverage [%]:				10.9
														No. of unique Peptides:				2
Cmpd.	No. of Cmpds.	m/z meas.			Δ	z	Rt [min]		Score	P	Range	Sequence								Modification
					m/z [ppm]
356	4	530.2790			0.39	2	38.6		78.4	0	95-104	K.MLALDGTPNK.S
377	3	530.2860			-913.37	2	39.3		39.8	0	95-104	K.MLALDGTPNK.S								Deamidated: 9
Protein 50:				Phosphoglycerate kinase OS=Staphylococcus haemolyticus (strain JCSC1435) GN=pgk PE=3 SV=1
Accession:				PGK_STAHJ										Score:				480.4
Database:				SwissProt(SwissProt_57.15.fasta)										MW [kDa]:				42.4
Database Date:				2011-08-05 12:52:50										pI:				4.8
Modification(s):			Deamidated											Sequence Coverage [%]:				16.2
														No. of unique Peptides:				1
Cmpd.	No. of Cmpds.	m/z meas.			Δ	z	Rt [min]		Score	P	Range	Sequence								Modification
					m/z [ppm]
1772	1	781.9315			1332.11	2	114.1		35.3	0	106-119	K.NLSEGDVLLVENTR.F								Deamidated: 1, 12
Protein 51:				50S ribosomal protein L25 (General stress protein CTC) - Staphylococcus aureus (strain USA300)
Accession:				RL25_STAA3										Score:				474.9
Database:				SwissProt(SwissProt_51.6.fasta)										MW [kDa]:				23.8
Database Date:				2009-12-02 17:47:11										pI:				4.2
Modification(s):			Deamidated											Sequence Coverage [%]:				26.7
														No. of unique Peptides:				7
Alias proteins:
Accession				Name								Description
RL25_STAAB				SwissProt(SwissProt_51.6.fasta)								50S ribosomal protein L25 (General stress protein CTC) - Staphylococcus aureus (strain bovine RF122)
RL25_STAAC				SwissProt(SwissProt_51.6.fasta)								50S ribosomal protein L25 (General stress protein CTC) - Staphylococcus aureus (strain COL)
RL25_STAAM				SwissProt(SwissProt_51.6.fasta)								50S ribosomal protein L25 (General stress protein CTC) - Staphylococcus aureus (strain Mu50 / ATCC 700699)
RL25_STAAN				SwissProt(SwissProt_51.6.fasta)								50S ribosomal protein L25 (General stress protein CTC) - Staphylococcus aureus (strain N315)
RL25_STAAS				SwissProt(SwissProt_51.6.fasta)								50S ribosomal protein L25 (General stress protein CTC) - Staphylococcus aureus (strain MSSA476)
RL25_STAAW				SwissProt(SwissProt_51.6.fasta)								50S ribosomal protein L25 (General stress protein CTC) - Staphylococcus aureus (strain MW2)
Cmpd.	No. of Cmpds.	m/z meas.			Δ	z	Rt [min]		Score	P	Range	Sequence								Modification
					m/z [ppm]
386	4	577.3199			6.37	2	45.4		62.3	0	27-37	K.VPAVVYGYGTK.N
545	3	489.7634			5.42	2	47.9		40.6	0	43-50	K.VDEVEFIK.V
484	7	536.8037			-915.30	2	45.0		55.3	0	58-68	R.NGVIELGVGSK.T								Deamidated: 1
995	4	713.3592			-687.19	2	72.7		86.8	0	72-83	K.VMVADYQFDPLK.N								Deamidated: 7
1298	5	713.2870			-99.28	2	106.5		78.6	0	72-83	K.VMVADYQFDPLK.N
1100	4	798.4606			-607.26	2	75.8		85.3	0	101-116	R.TVEVPVQLVGEAVGAK.E								Deamidated: 7
1107	5	532.6484			18.97	3	76.6		66.1	0	101-116	R.TVEVPVQLVGEAVGAK.E
Protein 52:				Putative universal stress protein SA1532 OS=Staphylococcus aureus (strain N315) GN=SA1532 PE=1 SV=1
Accession:				Y1532_STAAN										Score:				467.6
Database:				SwissProt(SwissProt_57.15.fasta)										MW [kDa]:				18.5
Database Date:				2011-08-05 12:52:50										pI:				5.5
Modification(s):			Deamidated											Sequence Coverage [%]:				50.6
														No. of unique Peptides:				9
Alias proteins:
Accession				Name								Description
Y1569_STAAB				SwissProt(SwissProt_57.15.fasta)								Putative universal stress protein SAB1569 OS=Staphylococcus aureus (strain bovine RF122 / ET3-1) GN=SAB1569 PE=3 SV=1
Y1637_STAAS				SwissProt(SwissProt_57.15.fasta)								Putative universal stress protein SAS1637 OS=Staphylococcus aureus (strain MSSA476) GN=SAS1637 PE=3 SV=1
Y1653_STAAW				SwissProt(SwissProt_57.15.fasta)								Putative universal stress protein MW1653 OS=Staphylococcus aureus (strain MW2) GN=MW1653 PE=3 SV=1
Y1656_STAA3				SwissProt(SwissProt_57.15.fasta)								Putative universal stress protein SAUSA300_1656 OS=Staphylococcus aureus (strain USA300) GN=SAUSA300_1656 PE=3 SV=1
Y1710_STAAM				SwissProt(SwissProt_57.15.fasta)								Putative universal stress protein SAV1710 OS=Staphylococcus aureus (strain Mu50 / ATCC 700699) GN=SAV1710 PE=1 SV=1
Y1759_STAAC				SwissProt(SwissProt_57.15.fasta)								Putative universal stress protein SACOL1759 OS=Staphylococcus aureus (strain COL) GN=SACOL1759 PE=3 SV=1
Y1788_STAAR				SwissProt(SwissProt_57.15.fasta)								Putative universal stress protein SAR1788 OS=Staphylococcus aureus (strain MRSA252) GN=SAR1788 PE=3 SV=1
Y1819_STAA8				SwissProt(SwissProt_57.15.fasta)								Putative universal stress protein SAOUHSC_01819 OS=Staphylococcus aureus (strain NCTC 8325) GN=SAOUHSC_01819 PE=3 SV=1
Cmpd.	No. of Cmpds.	m/z meas.			Δ	z	Rt [min]		Score	P	Range	Sequence								Modification
					m/z [ppm]
782	4	565.3381			-859.53	2	65.4		64.0	0	35-44	K.LTIVNVIDSR.T								Deamidated: 5
768	2	610.9544			-513.72	3	59.4		44.7	0	45-59	R.TYSSYEVYDAQFTEK.S								Deamidated: 11
192	2	389.2102			-1.32	2	30.2		31.0	0	87-93	R.LEFGSPK.S
1377	2	770.9837			-101.33	3	111.2		45.7	0	100-121	K.LAHEINADLIMSGTSGLNAVER.F
967	1	771.0748			-408.48	3	74.4		60.2	0	100-121	K.LAHEINADLIMSGTSGLNAVER.F								Deamidated: 18
792	5	646.8641			0.07	2	63.0		72.8	0	122-133	R.FIVGSVSESIVR.H
879	4	682.0276			-464.20	3	70.2		45.6	0	144-161	R.TEELPADFQPQVATTQLR.E								Deamidated: 16
975	3	1022.5422			-460.11	2	69.9		49.0	0	144-161	R.TEELPADFQPQVATTQLR.E								Deamidated: 9
921	5	682.0171			1.13	3	69.2		54.6	0	144-161	R.TEELPADFQPQVATTQLR.E
Protein 53:				Ribosome recycling factor (Ribosome-releasing factor) (RRF) - Staphylococcus aureus (strain COL)
Accession:				RRF_STAAC										Score:				466.1
Database:				SwissProt(SwissProt_51.6.fasta)										MW [kDa]:				20.3
Database Date:				2009-12-02 17:47:11										pI:				4.9
Modification(s):			Deamidated											Sequence Coverage [%]:				26.1
														No. of unique Peptides:				7
Alias proteins:
Accession				Name								Description
RRF_STAAM				SwissProt(SwissProt_51.6.fasta)								Ribosome recycling factor (Ribosome-releasing factor) (RRF) - Staphylococcus aureus (strain Mu50 / ATCC 700699)
RRF_STAAN				SwissProt(SwissProt_51.6.fasta)								Ribosome recycling factor (Ribosome-releasing factor) (RRF) - Staphylococcus aureus (strain N315)
RRF_STAAR				SwissProt(SwissProt_51.6.fasta)								Ribosome recycling factor (Ribosome-releasing factor) (RRF) - Staphylococcus aureus (strain MRSA252)
RRF_STAAS				SwissProt(SwissProt_51.6.fasta)								Ribosome recycling factor (Ribosome-releasing factor) (RRF) - Staphylococcus aureus (strain MSSA476)
RRF_STAAU				SwissProt(SwissProt_51.6.fasta)								Ribosome recycling factor (Ribosome-releasing factor) (RRF) - Staphylococcus aureus
RRF_STAAW				SwissProt(SwissProt_51.6.fasta)								Ribosome recycling factor (Ribosome-releasing factor) (RRF) - Staphylococcus aureus (strain MW2)
Cmpd.	No. of Cmpds.	m/z meas.			Δ	z	Rt [min]		Score	P	Range	Sequence								Modification
					m/z [ppm]
681	5	524.3089			1.88	2	54.5		53.0	0	63-71	R.LLVISPYDK.T
1222	5	637.2812			-107.23	3	102.3		57.5	0	80-98	K.AIIAANLGVNPTSDGEVIR.I
993	5	637.3622			-494.59	3	70.8		82.9	0	80-98	K.AIIAANLGVNPTSDGEVIR.I								Deamidated: 10
986	5	637.3541			-507.23	3	70.1		76.7	0	80-98	K.AIIAANLGVNPTSDGEVIR.I								Deamidated: 6
604	5	549.8120			1.16	2	50.8		71.2	0	99-108	R.IAVPALTEER.R
315	4	581.2216			-88.01	2	33.9		61.0	0	144-153	K.NGDITEDELR.S
481	4	581.7116			-91.42	2	42.5		63.7	0	144-153	K.NGDITEDELR.S								Deamidated: 1
Protein 54:				50S ribosomal protein L17 OS=Staphylococcus saprophyticus subsp. saprophyticus (strain ATCC 15305 / DSM 20229) GN=rplQ PE=3 SV=1
Accession:				RL17_STAS1										Score:				461.2
Database:				SwissProt(SwissProt_57.15.fasta)										MW [kDa]:				13.7
Database Date:				2011-08-05 12:52:50										pI:				10.3
Modification(s):			Oxidation, Deamidated											Sequence Coverage [%]:				26.2
														No. of unique Peptides:				6
Cmpd.	No. of Cmpds.	m/z meas.			Δ	z	Rt [min]		Score	P	Range	Sequence								Modification
					m/z [ppm]
1203	2	845.9412			-23.92	2	83.0		27.3	1	15-29	K.AMLRDLATSLIVSER.V								Oxidation: 2
709	3	973.5094			-478.77	2	56.5		98.9	0	68-84	R.NVEILNEDETVQTALQK.L								Deamidated: 6, 12, 16
708	4	649.3419			26.18	3	56.4		67.8	0	68-84	R.NVEILNEDETVQTALQK.L								Deamidated: 12, 16
982	3	649.2625			409.30	3	87.7		34.5	0	68-84	R.NVEILNEDETVQTALQK.L								Deamidated: 12
709	3	973.4998			-488.57	2	56.0		125.8	0	68-84	R.NVEILNEDETVQTALQK.L								Deamidated: 1, 12, 16
652	1	973.4881			510.19	2	55.8		106.9	0	68-84	R.NVEILNEDETVQTALQK.L								Deamidated: 16
Protein 55:				30S ribosomal protein S3 OS=Staphylococcus epidermidis (strain ATCC 35984 / RP62A) GN=rpsC PE=3 SV=1
Accession:				RS3_STAEQ										Score:				460.5
Database:				SwissProt(SwissProt_57.15.fasta)										MW [kDa]:				24.2
Database Date:				2011-08-05 12:52:50										pI:				10.1
Modification(s):			Deamidated											Sequence Coverage [%]:				30.4
														No. of unique Peptides:				9
Alias proteins:
Accession				Name								Description
RS3_STAES				SwissProt(SwissProt_57.15.fasta)								30S ribosomal protein S3 OS=Staphylococcus epidermidis (strain ATCC 12228) GN=rpsC PE=3 SV=1
Cmpd.	No. of Cmpds.	m/z meas.			Δ	z	Rt [min]		Score	P	Range	Sequence								Modification
					m/z [ppm]
417	5	391.7139			-86.53	2	39.1		40.0	0	5-11	K.INPIGLR.V
300	4	391.7482			-1253.33	2	40.7		46.1	0	5-11	K.INPIGLR.V								Deamidated: 2
188	3	443.2665			-1096.89	2	30.0		42.9	0	114-121	R.LVAENIAR.Q								Deamidated: 5
220	4	443.2208			-91.19	2	29.2		37.8	0	114-121	R.LVAENIAR.Q
100	1	386.6850			-88.56	2	22.9		45.2	0	156-163	R.LGGADIAR.A
420	5	567.6213			-6.41	3	44.2		63.7	0	164-178	R.AEQYSEGTVPLHTLR.A
471	5	567.6286			-571.09	3	44.3		61.0	0	164-178	R.AEQYSEGTVPLHTLR.A								Deamidated: 3
340	4	580.9240			-7.91	3	40.3		63.7	0	179-194	R.ADIDYAHAEADTTYGK.L
426	1	368.7149			11.38	2	41.9		30.4	0	199-203	K.VWIYR.G
Protein 56:				Phosphoenolpyruvate-protein phosphotransferase (EC 2.7.3.9) (Phosphotransferase system, enzyme I) - Staphylococcus aureus (strain Mu50 / ATCC 700699)
Accession:				PT1_STAAM										Score:				458.9
Database:				SwissProt(SwissProt_51.6.fasta)										MW [kDa]:				63.2
Database Date:				2009-12-02 17:47:11										pI:				4.5
Modification(s):			Deamidated											Sequence Coverage [%]:				17.0
														No. of unique Peptides:				10
Cmpd.	No. of Cmpds.	m/z meas.			Δ	z	Rt [min]		Score	P	Range	Sequence								Modification
					m/z [ppm]
377	5	536.7528			-94.39	2	36.9		55.8	0	7-18	K.GIAASDGVAIAK.A
1175	1	762.4190			20.69	2	84.7		35.8	0	19-31	K.AYLLVEPDLTFDK.N
140	1	523.7241			-91.23	2	25.1		45.9	0	35-44	K.VTDVEGEVAK.F
118	1	483.7029			-93.52	2	23.8		65.8	0	45-53	K.FNSAIEASK.V
127	1	579.7373			-92.88	2	24.4		58.1	0	61-71	R.NNAEVQLGADK.A
789	1	564.3375			0.52	2	65.8		41.2	0	198-208	R.SLEIPAIVGTK.S
667	1	508.7545			14.41	2	54.4		44.0	0	299-306	R.TEFLYMGR.D
1037	1	571.6437			-564.13	3	72.5		32.2	0	472-485	R.VSYLYQPYNPSILR.L								Deamidated: 9
986	1	856.9539			-0.01	2	72.3		31.2	0	472-485	R.VSYLYQPYNPSILR.L
183	2	539.2555			-907.51	2	34.9		49.0	0	545-553	K.NEMTELANR.A								Deamidated: 8
Protein 57:				DNA-binding protein HU - Staphylococcus aureus (strain COL)
Accession:				DBH_STAAC										Score:				448.0
Database:				SwissProt(SwissProt_51.6.fasta)										MW [kDa]:				9.6
Database Date:				2009-12-02 17:47:11										pI:				10.0
Modification(s):			Deamidated											Sequence Coverage [%]:				52.2
														No. of unique Peptides:				7
Alias proteins:
Accession				Name								Description
DBH_STAAM				SwissProt(SwissProt_51.6.fasta)								DNA-binding protein HU - Staphylococcus aureus (strain Mu50 / ATCC 700699)
DBH_STAAN				SwissProt(SwissProt_51.6.fasta)								DNA-binding protein HU - Staphylococcus aureus (strain N315)
DBH_STAAR				SwissProt(SwissProt_51.6.fasta)								DNA-binding protein HU - Staphylococcus aureus (strain MRSA252)
DBH_STAAS				SwissProt(SwissProt_51.6.fasta)								DNA-binding protein HU - Staphylococcus aureus (strain MSSA476)
DBH_STAAW				SwissProt(SwissProt_51.6.fasta)								DNA-binding protein HU - Staphylococcus aureus (strain MW2)
Cmpd.	No. of Cmpds.	m/z meas.			Δ	z	Rt [min]		Score	P	Range	Sequence								Modification
					m/z [ppm]
1246	5	801.3406			-102.36	2	103.7		85.7	0	4-18	K.TDLINAVAEQADLTK.K
1046	4	801.4240			-611.95	2	75.0		85.5	0	4-18	K.TDLINAVAEQADLTK.K								Deamidated: 10
1352	2	688.7016			14.34	3	89.3		34.5	1	19-38	K.KEAGSAVDAVFESIQNSLAK.G
1560	2	645.9937			-507.10	3	100.8		36.2	0	20-38	K.EAGSAVDAVFESIQNSLAK.G								Deamidated: 15
1533	3	645.9258			-104.75	3	119.6		61.4	0	20-38	K.EAGSAVDAVFESIQNSLAK.G
1207	4	689.8919			-691.77	2	81.9		83.5	0	42-53	K.VQLIGFGNFEVR.E								Deamidated: 8
1401	5	689.8074			-101.71	2	112.5		61.1	0	42-53	K.VQLIGFGNFEVR.E
Protein 58:				Acetate kinase OS=Staphylococcus aureus (strain Mu50 / ATCC 700699) GN=ackA PE=1 SV=1
Accession:				ACKA_STAAM										Score:				446.3
Database:				SwissProt(SwissProt_57.15.fasta)										MW [kDa]:				44.0
Database Date:				2011-08-05 12:52:50										pI:				5.7
Modification(s):			Oxidation, Phospho, Deamidated											Sequence Coverage [%]:				33.5
														No. of unique Peptides:				9
Alias proteins:
Accession				Name								Description
ACKA_STAA1				SwissProt(SwissProt_57.15.fasta)								Acetate kinase OS=Staphylococcus aureus (strain Mu3 / ATCC 700698) GN=ackA PE=3 SV=1
Cmpd.	No. of Cmpds.	m/z meas.			Δ	z	Rt [min]		Score	P	Range	Sequence								Modification
					m/z [ppm]
1420	1	796.3853			355.29	3	93.6		26.7	2	1-21	-.MSKLILAINAGSSSLKFQLIR.M								Oxidation: 1; Phospho: 2
353	1	538.2781			13.97	2	38.0		26.1	0	22-30	R.MPEEELVTK.G
1304	2	782.7426			-418.44	3	87.9		53.7	0	111-131	K.EIEELSELAPLHNPANLMGIR.A								Deamidated: 13
645	5	500.9360			13.78	3	53.2		67.2	0	190-202	R.AAEMLDKPIEDLR.I
1258	4	647.9901			7.64	3	83.8		66.9	0	222-240	K.SIDTSMGFTPLAGVTMGTR.S
1389	1	822.9519			18.21	2	91.2		30.6	0	241-255	R.SGNIDPALIPFIMEK.T
932	2	629.3688			-760.89	2	67.6		45.3	0	259-269	K.TAEQVLEILNK.E								Deamidated: 4
711	1	598.8099			-808.77	2	61.9		53.0	0	297-307	R.SQMALDVFASK.I								Deamidated: 2
880	1	520.9433			1281.88	3	64.7		45.8	0	378-391	K.VVVIPTDEESMIAR.D
Protein 59:				ATP synthase gamma chain OS=Staphylococcus aureus (strain bovine RF122 / ET3-1) GN=atpG PE=3 SV=1
Accession:				ATPG_STAAB										Score:				431.5
Database:				SwissProt(SwissProt_57.15.fasta)										MW [kDa]:				32.1
Database Date:				2011-08-05 12:52:50										pI:				5.7
Modification(s):			Oxidation, Phospho, Dioxidation, Deamidated											Sequence Coverage [%]:				28.5
														No. of unique Peptides:				9
Cmpd.	No. of Cmpds.	m/z meas.			Δ	z	Rt [min]		Score	P	Range	Sequence								Modification
					m/z [ppm]
300	1	605.2050			987.03	3	33.1		26.4	2	17-31	K.MKQITKAMNMVSSSK.L								Oxidation: 1; Phospho: 12; Dioxidation: 8
404	5	541.7842			-10.83	2	43.4		52.2	0	76-85	R.SGYLVITSDK.G
336	4	451.7602			-6.84	2	37.5		42.5	0	99-106	K.LITDIEAK.H
967	3	696.3256			0.83	3	71.3		32.6	0	130-147	R.GYDIEYSQVDVPDQPSFK.S
920	4	696.3360			-455.01	3	72.1		50.5	0	130-147	R.GYDIEYSQVDVPDQPSFK.S								Deamidated: 14
1013	4	696.3321			-460.57	3	71.4		51.6	0	130-147	R.GYDIEYSQVDVPDQPSFK.S								Deamidated: 8
1014	1	696.6735			-441.19	3	71.8		34.9	0	130-147	R.GYDIEYSQVDVPDQPSFK.S								Deamidated: 8, 14
375	1	665.8561			15.06	2	39.2		34.0	0	187-198	R.QVLPLSQEDSSK.G
1352	3	723.0230			-435.27	3	93.3		44.5	0	249-267	K.NATDNATELIDDLSLEYNR.A								Deamidated: 18
Protein 60:				Cold shock protein cspA - Staphylococcus aureus (strain bovine RF122)
Accession:				CSPA_STAAB										Score:				430.4
Database:				SwissProt(SwissProt_51.6.fasta)										MW [kDa]:				7.3
Database Date:				2009-12-02 17:47:11										pI:				4.4
Modification(s):			Deamidated											Sequence Coverage [%]:				39.4
														No. of unique Peptides:				4
Alias proteins:
Accession				Name								Description
CSPA_STAAC				SwissProt(SwissProt_51.6.fasta)								Cold shock protein cspA - Staphylococcus aureus (strain COL)
CSPA_STAAM				SwissProt(SwissProt_51.6.fasta)								Cold shock protein cspA - Staphylococcus aureus (strain Mu50 / ATCC 700699)
CSPA_STAAN				SwissProt(SwissProt_51.6.fasta)								Cold shock protein cspA - Staphylococcus aureus (strain N315)
CSPA_STAAR				SwissProt(SwissProt_51.6.fasta)								Cold shock protein cspA - Staphylococcus aureus (strain MRSA252)
CSPA_STAAS				SwissProt(SwissProt_51.6.fasta)								Cold shock protein cspA - Staphylococcus aureus (strain MSSA476)
CSPA_STAAW				SwissProt(SwissProt_51.6.fasta)								Cold shock protein cspA - Staphylococcus aureus (strain MW2)
CSPA_STAA3				SwissProt(SwissProt_51.6.fasta)								Cold shock protein cspA - Staphylococcus aureus (strain USA300)
CSPA_STAA8				SwissProt(SwissProt_51.6.fasta)								Cold shock protein cspA - Staphylococcus aureus (strain NCTC 8325)
Cmpd.	No. of Cmpds.	m/z meas.			Δ	z	Rt [min]		Score	P	Range	Sequence								Modification
					m/z [ppm]
917	5	946.9554			8.64	2	66.5		103.9	0	40-56	K.SLEEGQAVEFEVVEGDR.G
825	5	946.9630			-502.65	2	67.4		118.8	0	40-56	K.SLEEGQAVEFEVVEGDR.G								Deamidated: 6
919	1	920.1532			-323.03	3	67.0		114.8	1	40-65	K.SLEEGQAVEFEVVEGDRGPQAANVVK.L								Deamidated: 20, 23
1295	2	920.0350			-95.12	3	106.3		92.9	1	40-65	K.SLEEGQAVEFEVVEGDRGPQAANVVK.L								Deamidated: 20
Protein 61:				50S ribosomal protein L6 - Staphylococcus aureus (strain USA300)
Accession:				RL6_STAA3										Score:				428.3
Database:				SwissProt(SwissProt_51.6.fasta)										MW [kDa]:				19.8
Database Date:				2009-12-02 17:47:11										pI:				9.9
Modification(s):			Oxidation, Deamidated											Sequence Coverage [%]:				29.2
														No. of unique Peptides:				7
Alias proteins:
Accession				Name								Description
RL6_STAA8				SwissProt(SwissProt_51.6.fasta)								50S ribosomal protein L6 - Staphylococcus aureus (strain NCTC 8325)
RL6_STAAB				SwissProt(SwissProt_51.6.fasta)								50S ribosomal protein L6 - Staphylococcus aureus (strain bovine RF122)
RL6_STAAC				SwissProt(SwissProt_51.6.fasta)								50S ribosomal protein L6 - Staphylococcus aureus (strain COL)
RL6_STAAM				SwissProt(SwissProt_51.6.fasta)								50S ribosomal protein L6 - Staphylococcus aureus (strain Mu50 / ATCC 700699)
RL6_STAAN				SwissProt(SwissProt_51.6.fasta)								50S ribosomal protein L6 - Staphylococcus aureus (strain N315)
RL6_STAAR				SwissProt(SwissProt_51.6.fasta)								50S ribosomal protein L6 - Staphylococcus aureus (strain MRSA252)
RL6_STAAS				SwissProt(SwissProt_51.6.fasta)								50S ribosomal protein L6 - Staphylococcus aureus (strain MSSA476)
RL6_STAAW				SwissProt(SwissProt_51.6.fasta)								50S ribosomal protein L6 - Staphylococcus aureus (strain MW2)
Cmpd.	No. of Cmpds.	m/z meas.			Δ	z	Rt [min]		Score	P	Range	Sequence								Modification
					m/z [ppm]
158	4	577.6264			-562.21	3	33.7		43.3	0	45-59	K.QEENTIEVVRPSDSK.E								Deamidated: 1
977	1	580.8709			993.88	3	87.3		27.4	0	70-85	R.ALLNNMVQGVSQGYVK.V								Oxidation: 6; Deamidated: 4, 8
929	5	574.3140			-557.88	3	72.5		58.1	0	70-85	R.ALLNNMVQGVSQGYVK.V								Deamidated: 12
1016	6	574.3174			18.88	3	71.9		52.3	0	70-85	R.ALLNNMVQGVSQGYVK.V
955	6	574.3066			-570.70	3	70.8		56.9	0	70-85	R.ALLNNMVQGVSQGYVK.V								Deamidated: 5
1007	3	860.9637			-562.35	2	71.1		83.8	0	70-85	R.ALLNNMVQGVSQGYVK.V								Deamidated: 8
829	5	552.8308			11.97	2	62.3		72.8	0	86-95	K.VLELVGVGYR.A
Protein 62:				50S ribosomal protein L4 - Staphylococcus aureus (strain USA300)
Accession:				RL4_STAA3										Score:				414.1
Database:				SwissProt(SwissProt_51.6.fasta)										MW [kDa]:				22.5
Database Date:				2009-12-02 17:47:11										pI:				10.4
Modification(s):			Deamidated											Sequence Coverage [%]:				18.8
														No. of unique Peptides:				8
Alias proteins:
Accession				Name								Description
RL4_STAAB				SwissProt(SwissProt_51.6.fasta)								50S ribosomal protein L4 - Staphylococcus aureus (strain bovine RF122)
RL4_STAAC				SwissProt(SwissProt_51.6.fasta)								50S ribosomal protein L4 - Staphylococcus aureus (strain COL)
RL4_STAAM				SwissProt(SwissProt_51.6.fasta)								50S ribosomal protein L4 - Staphylococcus aureus (strain Mu50 / ATCC 700699)
RL4_STAAN				SwissProt(SwissProt_51.6.fasta)								50S ribosomal protein L4 - Staphylococcus aureus (strain N315)
RL4_STAAS				SwissProt(SwissProt_51.6.fasta)								50S ribosomal protein L4 - Staphylococcus aureus (strain MSSA476)
RL4_STAAW				SwissProt(SwissProt_51.6.fasta)								50S ribosomal protein L4 - Staphylococcus aureus (strain MW2)
Cmpd.	No. of Cmpds.	m/z meas.			Δ	z	Rt [min]		Score	P	Range	Sequence								Modification
					m/z [ppm]
500	2	529.2922			-1.68	2	45.8		38.4	0	85-95	R.GGGIVFGPTPR.S
1195	6	650.9922			8.99	3	82.6		55.8	0	118-135	K.AQENGLTVVDAFNFEAPK.T								Deamidated: 13
1270	8	650.9867			0.66	3	86.2		64.7	0	118-135	K.AQENGLTVVDAFNFEAPK.T								Deamidated: 2
1237	6	650.6701			18.14	3	83.4		67.5	0	118-135	K.AQENGLTVVDAFNFEAPK.T
1226	5	651.6652			538.70	3	87.0		40.6	0	118-135	K.AQENGLTVVDAFNFEAPK.T								Deamidated: 2, 4
1309	3	651.6605			27.96	3	86.3		58.3	0	118-135	K.AQENGLTVVDAFNFEAPK.T								Deamidated: 2, 4, 13
1074	5	564.7595			-101.14	2	93.4		49.6	0	141-150	K.NVLSTLEQPK.K
466	4	564.8218			-861.09	2	49.2		39.3	0	141-150	K.NVLSTLEQPK.K								Deamidated: 8
Protein 63:				60 kDa chaperonin (Protein Cpn60) (groEL protein) - Staphylococcus aureus (strain Mu50 / ATCC 700699)
Accession:				CH60_STAAM										Score:				413.3
Database:				SwissProt(SwissProt_51.6.fasta)										MW [kDa]:				57.5
Database Date:				2009-12-02 17:47:11										pI:				4.4
Modification(s):			Phospho, Deamidated											Sequence Coverage [%]:				21.0
														No. of unique Peptides:				11
Alias proteins:
Accession				Name								Description
CH60_STAAN				SwissProt(SwissProt_51.6.fasta)								60 kDa chaperonin (Protein Cpn60) (groEL protein) - Staphylococcus aureus (strain N315)
CH60_STAAS				SwissProt(SwissProt_51.6.fasta)								60 kDa chaperonin (Protein Cpn60) (groEL protein) - Staphylococcus aureus (strain MSSA476)
CH60_STAAW				SwissProt(SwissProt_51.6.fasta)								60 kDa chaperonin (Protein Cpn60) (groEL protein) - Staphylococcus aureus (strain MW2)
Cmpd.	No. of Cmpds.	m/z meas.			Δ	z	Rt [min]		Score	P	Range	Sequence								Modification
					m/z [ppm]
453	1	507.7350			-93.75	2	41.0		37.7	0	18-27	R.GVDQLANAVK.V
1478	1	845.3456			-95.93	3	116.7		34.7	0	80-104	K.TNEIAGDGTTTATVLAQAMIQEGLK.N								Deamidated: 17
1561	1	845.1158			-367.73	3	100.2		29.6	0	80-104	K.TNEIAGDGTTTATVLAQAMIQEGLK.N								Deamidated: 21
222	1	592.8264			-823.02	2	36.8		50.1	0	105-116	K.NVTSGANPVGLR.Q								Deamidated: 7
351	2	592.7685			-91.58	2	35.6		64.5	0	105-116	K.NVTSGANPVGLR.Q
87	2	442.1927			-92.08	3	22.3		30.3	0	125-136	K.VAVEALHENSQK.V
31	1	442.2250			-760.11	3	22.2		39.7	0	125-136	K.VAVEALHENSQK.V								Deamidated: 11
347	1	728.3120			-679.74	2	40.7		26.9	0	349-360	K.SQIEETESDFDR.E								Deamidated: 2
74	1	502.7226			-87.42	2	21.7		34.4	0	379-388	K.VGAASETELK.E
1290	1	685.4236			1587.02	2	90.3		25.1	1	392-402	K.LRIEDALNSTR.A								Phospho: 9
940	2	683.3669			495.57	3	70.1		40.4	0	403-423	R.AAVEEGIVAGGGTALVNVYQK.V								Deamidated: 17
Protein 64:				Glycyl-tRNA synthetase OS=Staphylococcus aureus (strain COL) GN=glyQS PE=3 SV=1
Accession:				SYG_STAAC										Score:				404.9
Database:				SwissProt(SwissProt_57.15.fasta)										MW [kDa]:				53.6
Database Date:				2011-08-05 12:52:50										pI:				4.8
Modification(s):			Deamidated											Sequence Coverage [%]:				22.9
														No. of unique Peptides:				10
Alias proteins:
Accession				Name								Description
SYG_STAAE				SwissProt(SwissProt_57.15.fasta)								Glycyl-tRNA synthetase OS=Staphylococcus aureus (strain Newman) GN=glyQS PE=3 SV=1
SYG_STAAM				SwissProt(SwissProt_57.15.fasta)								Glycyl-tRNA synthetase OS=Staphylococcus aureus (strain Mu50 / ATCC 700699) GN=glyQS PE=1 SV=1
SYG_STAAN				SwissProt(SwissProt_57.15.fasta)								Glycyl-tRNA synthetase OS=Staphylococcus aureus (strain N315) GN=glyQS PE=1 SV=1
SYG_STAAR				SwissProt(SwissProt_57.15.fasta)								Glycyl-tRNA synthetase OS=Staphylococcus aureus (strain MRSA252) GN=glyQS PE=3 SV=1
SYG_STAAS				SwissProt(SwissProt_57.15.fasta)								Glycyl-tRNA synthetase OS=Staphylococcus aureus (strain MSSA476) GN=glyQS PE=3 SV=1
SYG_STAAT				SwissProt(SwissProt_57.15.fasta)								Glycyl-tRNA synthetase OS=Staphylococcus aureus (strain USA300 / TCH1516) GN=glyQS PE=3 SV=1
SYG_STAAW				SwissProt(SwissProt_57.15.fasta)								Glycyl-tRNA synthetase OS=Staphylococcus aureus (strain MW2) GN=glyQS PE=3 SV=1
SYG_STAA1				SwissProt(SwissProt_57.15.fasta)								Glycyl-tRNA synthetase OS=Staphylococcus aureus (strain Mu3 / ATCC 700698) GN=glyQS PE=3 SV=1
SYG_STAA2				SwissProt(SwissProt_57.15.fasta)								Glycyl-tRNA synthetase OS=Staphylococcus aureus (strain JH1) GN=glyQS PE=3 SV=1
SYG_STAA3				SwissProt(SwissProt_57.15.fasta)								Glycyl-tRNA synthetase OS=Staphylococcus aureus (strain USA300) GN=glyQS PE=3 SV=1
SYG_STAA8				SwissProt(SwissProt_57.15.fasta)								Glycyl-tRNA synthetase OS=Staphylococcus aureus (strain NCTC 8325) GN=glyQS PE=3 SV=1
SYG_STAA9				SwissProt(SwissProt_57.15.fasta)								Glycyl-tRNA synthetase OS=Staphylococcus aureus (strain JH9) GN=glyQS PE=3 SV=1
Cmpd.	No. of Cmpds.	m/z meas.			Δ	z	Rt [min]		Score	P	Range	Sequence								Modification
					m/z [ppm]
1868	1	963.4803			4.18	3	116.3		27.4	0	16-42	R.GFVFPGSDIYGGLSNTWDYGPLGVELK.N
622	2	627.3168			-769.25	2	57.3		56.9	0	102-111	K.LIEDYMQDVK.G								Deamidated: 7
1165	2	900.9248			-528.44	2	84.2		34.4	0	112-127	K.GDENFIADGLSFEQMK.K								Deamidated: 14
1249	3	900.9272			-525.67	2	84.0		36.9	0	112-127	K.GDENFIADGLSFEQMK.K								Deamidated: 4
421	5	495.7088			-90.71	2	39.4		48.3	0	142-149	K.TANWTEIR.Q
319	5	495.7466			-1006.03	2	39.1		41.1	0	142-149	K.TANWTEIR.Q								Deamidated: 3
1001	1	654.3532			18.95	2	71.2		38.7	0	207-217	R.NEITPGNFIFR.T
359	2	476.2635			-1026.64	2	38.4		52.3	0	389-396	K.IFEQLSSK.F								Deamidated: 4
217	3	476.2541			-14.41	2	41.8		44.0	0	389-396	K.IFEQLSSK.F
Protein 65:				30S ribosomal protein S4 - Staphylococcus aureus (strain bovine RF122)
Accession:				RS4_STAAB										Score:				396.4
Database:				SwissProt(SwissProt_51.6.fasta)										MW [kDa]:				23.0
Database Date:				2009-12-02 17:47:11										pI:				10.4
Modification(s):			Oxidation, Phospho, Deamidated											Sequence Coverage [%]:				32.0
														No. of unique Peptides:				8
Alias proteins:
Accession				Name								Description
RS4_STAAC				SwissProt(SwissProt_51.6.fasta)								30S ribosomal protein S4 - Staphylococcus aureus (strain COL)
RS4_STAAM				SwissProt(SwissProt_51.6.fasta)								30S ribosomal protein S4 - Staphylococcus aureus (strain Mu50 / ATCC 700699)
RS4_STAAN				SwissProt(SwissProt_51.6.fasta)								30S ribosomal protein S4 - Staphylococcus aureus (strain N315)
RS4_STAAS				SwissProt(SwissProt_51.6.fasta)								30S ribosomal protein S4 - Staphylococcus aureus (strain MSSA476)
RS4_STAAW				SwissProt(SwissProt_51.6.fasta)								30S ribosomal protein S4 - Staphylococcus aureus (strain MW2)
Cmpd.	No. of Cmpds.	m/z meas.			Δ	z	Rt [min]		Score	P	Range	Sequence								Modification
					m/z [ppm]
489	5	466.7328			-88.74	2	43.0		73.0	0	15-24	R.LGISLSGTGK.E
1090	5	539.7409			-106.09	2	94.3		27.0	0	44-52	K.LSEYGLQLR.E
578	4	539.7949			-916.66	2	52.0		58.6	0	44-52	K.LSEYGLQLR.E								Deamidated: 7
617	1	644.3454			-536.84	2	53.8		25.4	0	59-66	R.YLYGMTER.Q								Oxidation: 5; Phospho: 1, 3, 6
332	4	516.7402			-8.52	2	39.9		40.8	0	59-66	R.YLYGMTER.Q
252	3	433.2231			-1137.33	2	33.3		52.6	0	70-77	R.NTFDIAGK.K								Deamidated: 1
966	4	638.8758			14.39	2	74.2		73.7	0	94-105	R.LDAVVYSLGLAR.T
649	5	616.0155			13.62	3	58.7		45.3	0	126-142	R.VDIPSYSVKPGQTISVR.E
Protein 66:				DNA-directed RNA polymerase beta chain (EC 2.7.7.6) (RNAP beta subunit) (Transcriptase beta chain) (RNA polymerase subunit beta) - Staphylococcus aureus (strain MRSA252)
Accession:				RPOB_STAAR										Score:				394.5
Database:				SwissProt(SwissProt_51.6.fasta)										MW [kDa]:				133.1
Database Date:				2009-12-02 17:47:11										pI:				4.8
Modification(s):			Deamidated											Sequence Coverage [%]:				8.7
														No. of unique Peptides:				9
Cmpd.	No. of Cmpds.	m/z meas.			Δ	z	Rt [min]		Score	P	Range	Sequence								Modification
					m/z [ppm]
403	2	457.2820			-1103.31	2	43.4		41.4	0	133-140	R.VIVSQLVR.S								Deamidated: 5
305	1	535.7613			-917.40	2	35.9		28.2	0	141-149	R.SPSVYFNEK.I								Deamidated: 7
1604	1	785.4003			-402.45	3	106.0		29.1	0	198-218	R.ALGFSSDQEIVDLLGDNEYLR.N								Deamidated: 8
1269	2	828.4357			2.03	3	86.1		75.7	0	290-312	K.LAEPIVNTETGEIVVEEGTVLDR.R
1227	2	828.4489			-377.87	3	87.1		55.8	0	290-312	K.LAEPIVNTETGEIVVEEGTVLDR.R								Deamidated: 7
200	1	582.2160			-92.71	2	28.1		51.1	0	349-358	K.VYVPNDDEGR.T
716	1	645.8531			-746.69	2	62.1		27.0	0	410-420	R.SVGELLQNQFR.I								Deamidated: 7
428	3	521.2999			-12.02	2	44.6		33.9	0	485-495	R.LSALGPGGLTR.E
143	2	552.7804			0.43	2	32.9		52.3	0	849-858	K.GVTELTAEER.L
Protein 67:				Probable quinol oxidase subunit 2 OS=Staphylococcus aureus (strain USA300) GN=qoxA PE=3 SV=1
Accession:				QOX2_STAA3										Score:				394.1
Database:				SwissProt(SwissProt_57.15.fasta)										MW [kDa]:				41.8
Database Date:				2011-08-05 12:52:50										pI:				9.2
Modification(s):			Deamidated											Sequence Coverage [%]:				15.3
														No. of unique Peptides:				8
Alias proteins:
Accession				Name								Description
QOX2_STAA8				SwissProt(SwissProt_57.15.fasta)								Probable quinol oxidase subunit 2 OS=Staphylococcus aureus (strain NCTC 8325) GN=qoxA PE=3 SV=1
QOX2_STAAC				SwissProt(SwissProt_57.15.fasta)								Probable quinol oxidase subunit 2 OS=Staphylococcus aureus (strain COL) GN=qoxA PE=3 SV=1
QOX2_STAAM				SwissProt(SwissProt_57.15.fasta)								Probable quinol oxidase subunit 2 OS=Staphylococcus aureus (strain Mu50 / ATCC 700699) GN=qoxA PE=3 SV=1
QOX2_STAAN				SwissProt(SwissProt_57.15.fasta)								Probable quinol oxidase subunit 2 OS=Staphylococcus aureus (strain N315) GN=qoxA PE=1 SV=1
QOX2_STAAR				SwissProt(SwissProt_57.15.fasta)								Probable quinol oxidase subunit 2 OS=Staphylococcus aureus (strain MRSA252) GN=qoxA PE=3 SV=1
QOX2_STAAS				SwissProt(SwissProt_57.15.fasta)								Probable quinol oxidase subunit 2 OS=Staphylococcus aureus (strain MSSA476) GN=qoxA PE=3 SV=1
QOX2_STAAW				SwissProt(SwissProt_57.15.fasta)								Probable quinol oxidase subunit 2 OS=Staphylococcus aureus (strain MW2) GN=qoxA PE=3 SV=1
Cmpd.	No. of Cmpds.	m/z meas.			Δ	z	Rt [min]		Score	P	Range	Sequence								Modification
					m/z [ppm]
284	1	614.7141			-92.16	2	32.3		44.5	0	199-209	R.NSNFNGEGFSR.Q
307	1	615.2721			-783.74	2	35.8		36.9	0	199-209	R.NSNFNGEGFSR.Q								Deamidated: 1, 5
291	5	541.7044			-90.91	2	32.7		50.8	0	234-242	K.TLDQDTFDK.Q
194	4	541.7480			-917.87	2	32.5		64.7	0	234-242	K.TLDQDTFDK.Q								Deamidated: 4
289	5	499.2963			-966.73	2	35.0		47.4	0	243-251	K.QLLPSTPNK.A								Deamidated: 1
842	1	729.8242			-659.66	2	62.9		59.1	0	285-296	K.DPNFTSEENMFK.D								Deamidated: 9
1025	2	898.9393			-536.51	2	72.0		53.5	0	323-337	K.LMILGNDEPYNNEFK.K								Deamidated: 11
942	2	898.9451			-530.02	2	73.2		37.3	0	323-337	K.LMILGNDEPYNNEFK.K								Deamidated: 6
Protein 68:				Putative septation protein spoVG OS=Staphylococcus aureus (strain JH1) GN=spoVG PE=3 SV=1
Accession:				SP5G_STAA2										Score:				393.3
Database:				SwissProt(SwissProt_57.15.fasta)										MW [kDa]:				11.3
Database Date:				2011-08-05 12:52:50										pI:				4.5
Modification(s):			Deamidated											Sequence Coverage [%]:				36.0
														No. of unique Peptides:				5
Alias proteins:
Accession				Name								Description
SP5G_STAA3				SwissProt(SwissProt_57.15.fasta)								Putative septation protein spoVG OS=Staphylococcus aureus (strain USA300) GN=spoVG PE=3 SV=1
SP5G_STAA8				SwissProt(SwissProt_57.15.fasta)								Putative septation protein spoVG OS=Staphylococcus aureus (strain NCTC 8325) GN=spoVG PE=3 SV=1
SP5G_STAA9				SwissProt(SwissProt_57.15.fasta)								Putative septation protein spoVG OS=Staphylococcus aureus (strain JH9) GN=spoVG PE=3 SV=1
SP5G_STAAB				SwissProt(SwissProt_57.15.fasta)								Putative septation protein spoVG OS=Staphylococcus aureus (strain bovine RF122 / ET3-1) GN=spoVG PE=3 SV=1
SP5G_STAAC				SwissProt(SwissProt_57.15.fasta)								Putative septation protein spoVG OS=Staphylococcus aureus (strain COL) GN=spoVG PE=3 SV=1
SP5G_STAAE				SwissProt(SwissProt_57.15.fasta)								Putative septation protein spoVG OS=Staphylococcus aureus (strain Newman) GN=spoVG PE=3 SV=1
SP5G_STAAM				SwissProt(SwissProt_57.15.fasta)								Putative septation protein spoVG OS=Staphylococcus aureus (strain Mu50 / ATCC 700699) GN=spoVG PE=1 SV=2
SP5G_STAAN				SwissProt(SwissProt_57.15.fasta)								Putative septation protein spoVG OS=Staphylococcus aureus (strain N315) GN=spoVG PE=1 SV=2
SP5G_STAAS				SwissProt(SwissProt_57.15.fasta)								Putative septation protein spoVG OS=Staphylococcus aureus (strain MSSA476) GN=spoVG PE=3 SV=1
SP5G_STAAW				SwissProt(SwissProt_57.15.fasta)								Putative septation protein spoVG OS=Staphylococcus aureus (strain MW2) GN=spoVG PE=3 SV=1
Cmpd.	No. of Cmpds.	m/z meas.			Δ	z	Rt [min]		Score	P	Range	Sequence								Modification
					m/z [ppm]
873	5	774.9141			7.72	2	64.4		107.1	0	36-50	R.VIEGNSGLFVAMPSK.R
880	5	774.9236			-614.62	2	65.1		100.8	0	36-50	R.VIEGNSGLFVAMPSK.R								Deamidated: 5
275	4	531.2745			-913.74	2	34.4		50.7	0	70-78	R.QEIQDAVMK.V								Deamidated: 4
314	5	531.2198			-91.54	2	33.8		42.5	0	70-78	R.QEIQDAVMK.V
330	5	704.8241			-4.86	2	39.8		92.3	0	79-90	K.VYDETDEVVPDK.N
Protein 69:				3-oxoacyl-[acyl-carrier-protein] reductase OS=Staphylococcus aureus (strain COL) GN=fabG PE=3 SV=2
Accession:				FABG_STAAC										Score:				389.6
Database:				SwissProt(SwissProt_57.15.fasta)										MW [kDa]:				26.1
Database Date:				2011-08-05 12:52:50										pI:				5.5
Modification(s):			Deamidated											Sequence Coverage [%]:				30.1
														No. of unique Peptides:				8
Alias proteins:
Accession				Name								Description
FABG_STAAM				SwissProt(SwissProt_57.15.fasta)								3-oxoacyl-[acyl-carrier-protein] reductase OS=Staphylococcus aureus (strain Mu50 / ATCC 700699) GN=fabG PE=1 SV=1
FABG_STAAN				SwissProt(SwissProt_57.15.fasta)								3-oxoacyl-[acyl-carrier-protein] reductase OS=Staphylococcus aureus (strain N315) GN=fabG PE=1 SV=1
FABG_STAAR				SwissProt(SwissProt_57.15.fasta)								3-oxoacyl-[acyl-carrier-protein] reductase OS=Staphylococcus aureus (strain MRSA252) GN=fabG PE=3 SV=1
FABG_STAAS				SwissProt(SwissProt_57.15.fasta)								3-oxoacyl-[acyl-carrier-protein] reductase OS=Staphylococcus aureus (strain MSSA476) GN=fabG PE=3 SV=1
FABG_STAAW				SwissProt(SwissProt_57.15.fasta)								3-oxoacyl-[acyl-carrier-protein] reductase OS=Staphylococcus aureus (strain MW2) GN=fabG PE=3 SV=1
Cmpd.	No. of Cmpds.	m/z meas.			Δ	z	Rt [min]		Score	P	Range	Sequence								Modification
					m/z [ppm]
1613	3	733.0468			-441.72	3	102.8		42.5	0	19-39	R.SIALQLAEEGYNVAVNYAGSK.E								Deamidated: 5
1536	3	732.9651			-105.91	3	119.8		35.3	0	19-39	R.SIALQLAEEGYNVAVNYAGSK.E
1629	1	733.7250			-411.01	3	103.8		34.9	0	19-39	R.SIALQLAEEGYNVAVNYAGSK.E								Deamidated: 5, 12, 16
251	1	494.2686			-5.79	2	33.3		27.3	0	42-50	K.AEAVVEEIK.A
1245	3	829.7932			-377.09	3	87.9		46.3	0	133-158	R.SGAIINLSSVVGAVGNPGQANYVATK.A								Deamidated: 19
1322	3	829.7866			-385.08	3	87.0		73.7	0	133-158	R.SGAIINLSSVVGAVGNPGQANYVATK.A								Deamidated: 16
1270	4	638.3247			-497.56	3	89.4		61.6	0	212-229	R.FGQDTDIANTVAFLASDK.A								Deamidated: 9
1315	4	638.3157			-511.64	3	88.4		68.0	0	212-229	R.FGQDTDIANTVAFLASDK.A								Deamidated: 3
Protein 70:				Transketolase (EC 2.2.1.1) - Staphylococcus aureus (strain COL)
Accession:				TKT_STAAC										Score:				379.7
Database:				SwissProt(SwissProt_51.6.fasta)										MW [kDa]:				72.2
Database Date:				2009-12-02 17:47:11										pI:				4.8
Modification(s):			Deamidated											Sequence Coverage [%]:				16.2
														No. of unique Peptides:				8
Alias proteins:
Accession				Name								Description
TKT_STAAM				SwissProt(SwissProt_51.6.fasta)								Transketolase (EC 2.2.1.1) (TK) - Staphylococcus aureus (strain Mu50 / ATCC 700699)
TKT_STAAN				SwissProt(SwissProt_51.6.fasta)								Transketolase (EC 2.2.1.1) (TK) - Staphylococcus aureus (strain N315)
TKT_STAAS				SwissProt(SwissProt_51.6.fasta)								Transketolase (EC 2.2.1.1) (TK) - Staphylococcus aureus (strain MSSA476)
TKT_STAAW				SwissProt(SwissProt_51.6.fasta)								Transketolase (EC 2.2.1.1) (TK) - Staphylococcus aureus (strain MW2)
Cmpd.	No. of Cmpds.	m/z meas.			Δ	z	Rt [min]		Score	P	Range	Sequence								Modification
					m/z [ppm]
515	1	495.2852			11.92	2	46.5		45.1	0	15-23	R.ALSIDTIEK.A
323	2	522.2621			628.71	3	36.9		40.1	0	255-270	K.AGTNGVHGAPLGEVER.K
380	1	595.3296			-817.74	2	45.1		43.9	0	357-368	R.ADSGTVIQAISK.T								Deamidated: 8
1326	2	730.0667			16.36	3	92.0		85.5	0	500-519	R.VAWEVALESESTPTSLVLTR.Q
1338	2	669.6912			-479.79	3	87.8		31.8	0	520-537	R.QNLPVLDVPEDVVEEGVR.K								Deamidated: 1
1386	3	669.9482			393.57	3	111.7		33.4	0	520-537	R.QNLPVLDVPEDVVEEGVR.K
767	3	480.2521			-6.58	3	61.6		58.8	0	609-621	R.VAIEMASPLGWHK.Y
1196	2	620.0076			6.79	3	80.7		41.1	0	629-647	K.VIAIDGFGASAPGDLVVEK.Y
Protein 71:				50S ribosomal protein L17 - Staphylococcus haemolyticus (strain JCSC1435)
Accession:				RL17_STAHJ										Score:				379.4
Database:				SwissProt(SwissProt_51.6.fasta)										MW [kDa]:				13.8
Database Date:				2009-12-02 17:47:11										pI:				10.1
														Sequence Coverage [%]:				32.5
														No. of unique Peptides:				1
Cmpd.	No. of Cmpds.	m/z meas.			Δ	z	Rt [min]		Score	P	Range	Sequence								Modification
					m/z [ppm]
409	4	467.7570			7.87	2	46.5		52.8	0	85-92	K.LFGEIAER.Y
Protein 72:				30S ribosomal protein S13 OS=Staphylococcus aureus (strain Mu3 / ATCC 700698) GN=rpsM PE=3 SV=1
Accession:				RS13_STAA1										Score:				373.7
Database:				SwissProt(SwissProt_57.15.fasta)										MW [kDa]:				13.7
Database Date:				2011-08-05 12:52:50										pI:				10.8
Modification(s):			Deamidated											Sequence Coverage [%]:				32.2
														No. of unique Peptides:				5
Alias proteins:
Accession				Name								Description
RS13_STAA2				SwissProt(SwissProt_57.15.fasta)								30S ribosomal protein S13 OS=Staphylococcus aureus (strain JH1) GN=rpsM PE=3 SV=1
RS13_STAA3				SwissProt(SwissProt_57.15.fasta)								30S ribosomal protein S13 OS=Staphylococcus aureus (strain USA300) GN=rpsM PE=3 SV=1
RS13_STAA8				SwissProt(SwissProt_57.15.fasta)								30S ribosomal protein S13 OS=Staphylococcus aureus (strain NCTC 8325) GN=rpsM PE=3 SV=1
RS13_STAA9				SwissProt(SwissProt_57.15.fasta)								30S ribosomal protein S13 OS=Staphylococcus aureus (strain JH9) GN=rpsM PE=3 SV=1
RS13_STAAB				SwissProt(SwissProt_57.15.fasta)								30S ribosomal protein S13 OS=Staphylococcus aureus (strain bovine RF122 / ET3-1) GN=rpsM PE=3 SV=1
RS13_STAAC				SwissProt(SwissProt_57.15.fasta)								30S ribosomal protein S13 OS=Staphylococcus aureus (strain COL) GN=rpsM PE=3 SV=1
RS13_STAAE				SwissProt(SwissProt_57.15.fasta)								30S ribosomal protein S13 OS=Staphylococcus aureus (strain Newman) GN=rpsM PE=3 SV=1
RS13_STAAM				SwissProt(SwissProt_57.15.fasta)								30S ribosomal protein S13 OS=Staphylococcus aureus (strain Mu50 / ATCC 700699) GN=rpsM PE=3 SV=1
RS13_STAAN				SwissProt(SwissProt_57.15.fasta)								30S ribosomal protein S13 OS=Staphylococcus aureus (strain N315) GN=rpsM PE=1 SV=1
RS13_STAAR				SwissProt(SwissProt_57.15.fasta)								30S ribosomal protein S13 OS=Staphylococcus aureus (strain MRSA252) GN=rpsM PE=3 SV=1
RS13_STAAS				SwissProt(SwissProt_57.15.fasta)								30S ribosomal protein S13 OS=Staphylococcus aureus (strain MSSA476) GN=rpsM PE=3 SV=1
RS13_STAAT				SwissProt(SwissProt_57.15.fasta)								30S ribosomal protein S13 OS=Staphylococcus aureus (strain USA300 / TCH1516) GN=rpsM PE=3 SV=1
RS13_STAAW				SwissProt(SwissProt_57.15.fasta)								30S ribosomal protein S13 OS=Staphylococcus aureus (strain MW2) GN=rpsM PE=3 SV=1
Cmpd.	No. of Cmpds.	m/z meas.			Δ	z	Rt [min]		Score	P	Range	Sequence								Modification
					m/z [ppm]
412	5	420.7461			-10.55	2	43.7		63.1	0	4-11	R.IAGVDIPR.E
351	4	659.3394			-740.39	2	38.2		106.3	0	33-44	K.ILEEANVSADTR.V								Deamidated: 6
366	6	659.3474			17.46	2	38.8		106.5	0	33-44	K.ILEEANVSADTR.V
237	2	420.8884			5.97	3	32.3		43.7	1	45-55	R.VKDLTDDELGR.I
465	5	499.7607			16.69	2	43.9		54.0	0	80-87	R.LMEISSYR.G
Protein 73:				6-phosphofructokinase OS=Staphylococcus aureus (strain MRSA252) GN=pfkA PE=3 SV=1
Accession:				K6PF_STAAR										Score:				371.8
Database:				SwissProt(SwissProt_57.15.fasta)										MW [kDa]:				34.8
Database Date:				2011-08-05 12:52:50										pI:				5.6
Modification(s):			Deamidated											Sequence Coverage [%]:				23.9
														No. of unique Peptides:				6
Cmpd.	No. of Cmpds.	m/z meas.			Δ	z	Rt [min]		Score	P	Range	Sequence								Modification
					m/z [ppm]
677	1	572.6411			19.94	3	54.9		28.3	0	4-21	K.IAVLTSGGDSPGMNAAVR.A
673	4	644.3527			-756.98	2	54.0		84.7	0	52-63	K.LELGSVGDTIQR.G								Deamidated: 11
182	1	407.7403			-1211.09	2	34.9		41.7	0	84-90	K.VAIENLR.K								Deamidated: 5
1065	1	833.4411			-576.07	2	79.2		35.9	0	269-284	R.LGGYAVDLLMQGETAK.G								Deamidated: 11
1129	4	721.3714			10.12	2	77.2		100.9	0	293-305	K.IVATSFDEIFDGK.D
947	2	681.8349			-717.46	2	70.4		80.4	0	309-319	K.FDYSLYELANK.L								Deamidated: 10
Protein 74:				50S ribosomal protein L15 - Staphylococcus aureus (strain USA300)
Accession:				RL15_STAA3										Score:				371.1
Database:				SwissProt(SwissProt_51.6.fasta)										MW [kDa]:				15.6
Database Date:				2009-12-02 17:47:11										pI:				10.8
Modification(s):			Deamidated											Sequence Coverage [%]:				47.3
														No. of unique Peptides:				6
Alias proteins:
Accession				Name								Description
RL15_STAA8				SwissProt(SwissProt_51.6.fasta)								50S ribosomal protein L15 - Staphylococcus aureus (strain NCTC 8325)
RL15_STAAB				SwissProt(SwissProt_51.6.fasta)								50S ribosomal protein L15 - Staphylococcus aureus (strain bovine RF122)
RL15_STAAC				SwissProt(SwissProt_51.6.fasta)								50S ribosomal protein L15 - Staphylococcus aureus (strain COL)
RL15_STAAM				SwissProt(SwissProt_51.6.fasta)								50S ribosomal protein L15 - Staphylococcus aureus (strain Mu50 / ATCC 700699)
RL15_STAAN				SwissProt(SwissProt_51.6.fasta)								50S ribosomal protein L15 - Staphylococcus aureus (strain N315)
RL15_STAAR				SwissProt(SwissProt_51.6.fasta)								50S ribosomal protein L15 - Staphylococcus aureus (strain MRSA252)
RL15_STAAS				SwissProt(SwissProt_51.6.fasta)								50S ribosomal protein L15 - Staphylococcus aureus (strain MSSA476)
RL15_STAAW				SwissProt(SwissProt_51.6.fasta)								50S ribosomal protein L15 - Staphylococcus aureus (strain MW2)
Cmpd.	No. of Cmpds.	m/z meas.			Δ	z	Rt [min]		Score	P	Range	Sequence								Modification
					m/z [ppm]
2	1	412.8984			8.89	3	17.6		32.9	0	3-13	K.LHELKPAEGSR.K
908	4	611.0031			-518.20	3	66.4		85.1	0	42-59	R.SGGGVRPGFEGGQLPLFR.R								Deamidated: 13
1237	5	664.0187			1.79	3	84.6		83.7	0	85-103	K.FEDGTEVTPALLVESGVVK.N
163	2	458.7575			-2.22	2	28.8		40.5	0	111-119	K.ILGNGSLDK.K
179	2	458.7620			-1063.79	2	29.6		26.5	0	111-119	K.ILGNGSLDK.K								Deamidated: 4
428	5	590.8051			15.66	2	42.0		102.4	0	128-139	K.FSASAAEAIDAK.G
Protein 75:				Extracellular matrix-binding protein ebh OS=Staphylococcus epidermidis (strain ATCC 35984 / RP62A) GN=ebh PE=4 SV=2
Accession:				EBH_STAEQ										Score:				369.7
Database:				SwissProt(SwissProt_56.1.fasta)										MW [kDa]:				1050.1
Database Date:				2008-10-22 12:21:55										pI:				5.6
Modification(s):			Oxidation, Phospho, Dioxidation, Deamidated											Sequence Coverage [%]:				1.5
														No. of unique Peptides:				7
Cmpd.	No. of Cmpds.	m/z meas.			Δ	z	Rt [min]		Score	P	Range	Sequence								Modification
					m/z [ppm]
469	1	493.7065			-972.30	2	41.8		27.1	0	644-651	R.SNINSNEK.Q								Phospho: 5; Deamidated: 2, 4
620	1	645.8545			28.52	2	51.9		27.9	0	881-892	R.ITTSSSNQTPVR.I
740	2	594.8304			-4.05	2	63.3		46.1	2	3710-3719	K.ARQNLEKISK.V								Deamidated: 3, 4
1500	1	869.4671			-238.66	3	100.8		31.4	0	3796-3817	K.ADTLNQSMTALSESIADYENQK.Q								Oxidation: 8; Phospho: 3, 7; Deamidated: 20, 21
632	1	789.3644			1204.40	1	50.5		29.8	0	4913-4919	K.DLVNQAK.T								Deamidated: 4
427	1	588.8055			-835.29	2	47.5		27.7	0	6190-6199	K.AINQAMQQLK.Q								Dioxidation: 6; Deamidated: 4
1316	1	695.6885			-417.30	3	87.3		26.1	1	6777-6794	K.KEASEQLQNLNSLTNGQK.D								Phospho: 14; Deamidated: 6, 8, 15, 17
Protein 76:				Glucose-specific phosphotransferase enzyme IIA component (EC 2.7.1.-) (PTS system glucose-specific EIIA component) (EIIA-Glc) (EIII-Glc) - Staphylococcus aureus (strain COL)
Accession:				PTGA_STAAC										Score:				354.7
Database:				SwissProt(SwissProt_51.6.fasta)										MW [kDa]:				17.9
Database Date:				2009-12-02 17:47:11										pI:				4.4
Modification(s):			Deamidated											Sequence Coverage [%]:				41.6
														No. of unique Peptides:				8
Alias proteins:
Accession				Name								Description
PTGA_STAAU				SwissProt(SwissProt_51.6.fasta)								Glucose-specific phosphotransferase enzyme IIA component (EC 2.7.1.-) (PTS system glucose-specific EIIA component) (EIIA-Glc) (EIII-Glc) - Staphylococcus aureus
Cmpd.	No. of Cmpds.	m/z meas.			Δ	z	Rt [min]		Score	P	Range	Sequence								Modification
					m/z [ppm]
864	4	686.3750			-696.49	2	64.1		41.2	0	29-40	K.IEDIPDPVFAQK.M								Deamidated: 11
1105	5	750.3767			25.67	3	81.2		56.0	0	41-62	K.MMGEGFGINPTEGEVVSPIAGR.V								Deamidated: 9
1186	5	750.0362			9.09	3	80.2		80.3	0	41-62	K.MMGEGFGINPTEGEVVSPIAGR.V
181	2	460.2476			-1068.34	2	34.9		28.1	0	63-70	R.VDNVFPTK.H								Deamidated: 3
1436	3	968.4165			238.95	3	114.5		48.4	0	129-155	K.SVISPIIITNTDQAASINIYDENAVIK.G
1492	3	968.1947			-328.77	3	96.7		29.1	0	129-155	K.SVISPIIITNTDQAASINIYDENAVIK.G								Deamidated: 18
1483	2	968.5159			-335.71	3	95.8		37.2	0	129-155	K.SVISPIIITNTDQAASINIYDENAVIK.G								Deamidated: 10, 18
1396	2	968.8673			27.06	3	95.6		34.4	0	129-155	K.SVISPIIITNTDQAASINIYDENAVIK.G								Deamidated: 10, 13
Protein 77:				30S ribosomal protein S6 OS=Staphylococcus aureus (strain Mu3 / ATCC 700698) GN=rpsF PE=3 SV=1
Accession:				RS6_STAA1										Score:				352.8
Database:				SwissProt(SwissProt_57.15.fasta)										MW [kDa]:				11.6
Database Date:				2011-08-05 12:52:50										pI:				4.9
Modification(s):			Deamidated											Sequence Coverage [%]:				50.0
														No. of unique Peptides:				6
Alias proteins:
Accession				Name								Description
RS6_STAA2				SwissProt(SwissProt_57.15.fasta)								30S ribosomal protein S6 OS=Staphylococcus aureus (strain JH1) GN=rpsF PE=3 SV=1
RS6_STAA3				SwissProt(SwissProt_57.15.fasta)								30S ribosomal protein S6 OS=Staphylococcus aureus (strain USA300) GN=rpsF PE=3 SV=1
RS6_STAA8				SwissProt(SwissProt_57.15.fasta)								30S ribosomal protein S6 OS=Staphylococcus aureus (strain NCTC 8325) GN=rpsF PE=3 SV=1
RS6_STAA9				SwissProt(SwissProt_57.15.fasta)								30S ribosomal protein S6 OS=Staphylococcus aureus (strain JH9) GN=rpsF PE=3 SV=1
RS6_STAAB				SwissProt(SwissProt_57.15.fasta)								30S ribosomal protein S6 OS=Staphylococcus aureus (strain bovine RF122 / ET3-1) GN=rpsF PE=3 SV=1
RS6_STAAC				SwissProt(SwissProt_57.15.fasta)								30S ribosomal protein S6 OS=Staphylococcus aureus (strain COL) GN=rpsF PE=3 SV=2
RS6_STAAE				SwissProt(SwissProt_57.15.fasta)								30S ribosomal protein S6 OS=Staphylococcus aureus (strain Newman) GN=rpsF PE=3 SV=1
RS6_STAAM				SwissProt(SwissProt_57.15.fasta)								30S ribosomal protein S6 OS=Staphylococcus aureus (strain Mu50 / ATCC 700699) GN=rpsF PE=1 SV=1
RS6_STAAN				SwissProt(SwissProt_57.15.fasta)								30S ribosomal protein S6 OS=Staphylococcus aureus (strain N315) GN=rpsF PE=1 SV=1
RS6_STAAR				SwissProt(SwissProt_57.15.fasta)								30S ribosomal protein S6 OS=Staphylococcus aureus (strain MRSA252) GN=rpsF PE=3 SV=1
RS6_STAAS				SwissProt(SwissProt_57.15.fasta)								30S ribosomal protein S6 OS=Staphylococcus aureus (strain MSSA476) GN=rpsF PE=3 SV=1
RS6_STAAT				SwissProt(SwissProt_57.15.fasta)								30S ribosomal protein S6 OS=Staphylococcus aureus (strain USA300 / TCH1516) GN=rpsF PE=3 SV=1
RS6_STAAW				SwissProt(SwissProt_57.15.fasta)								30S ribosomal protein S6 OS=Staphylococcus aureus (strain MW2) GN=rpsF PE=3 SV=1
Cmpd.	No. of Cmpds.	m/z meas.			Δ	z	Rt [min]		Score	P	Range	Sequence								Modification
					m/z [ppm]
839	2	690.6889			14.96	3	68.1		53.1	0	3-19	R.TYEVMYIVRPNIEEDAK.K
1050	4	554.6292			-591.92	3	75.2		52.1	0	26-41	R.FNGILATEGAEVLEAK.D								Deamidated: 2
1021	7	831.4545			16.37	2	76.8		74.5	0	26-41	R.FNGILATEGAEVLEAK.D
671	4	556.7949			-864.73	2	54.6		75.2	0	48-56	R.LAYEINDFK.D								Deamidated: 6
1086	5	556.7275			-102.81	2	94.0		52.5	0	48-56	R.LAYEINDFK.D
310	5	416.2364			10.10	2	35.9		45.4	0	82-88	K.ISDDIIR.Y
Protein 78:				Chaperone protein dnaK OS=Lysinibacillus sphaericus (strain C3-41) GN=dnaK PE=2 SV=1
Accession:				DNAK_LYSSC										Score:				347.5
Database:				SwissProt(SwissProt_57.15.fasta)										MW [kDa]:				65.3
Database Date:				2011-08-05 12:52:50										pI:				4.5
[truncated: 5,182 more rows]
