# Supplementary material for: Amino acids and proteomic acclimation of Staphylococcus aureus when incubated in a defined minimal medium supplemented with 5% sodium chloride
Source: Microbiologyopen. 2019 Feb 9;8(6):e00772. doi: 10.1002/mbo3.772 (PMC6562129; doi:10.1002/mbo3.772)
Supplement: Supplementary file 2 [file MBO3-8-e00772-s002.zip]

Archive with 1 entries (1 files):
- Supplementary material_MicrobiologyOpen.__July 2018__xlsx.xml
